# Supplementary material for: Identification, Characterization, and Genome Analysis of Two Novel Temperate Pseudomonas protegens Phages PseuP_222 and PseuP_224
Source: Microorganisms. 2023 May 31;11(6):1456. doi: 10.3390/microorganisms11061456 (PMC10305613; doi:10.3390/microorganisms11061456)
Supplement: Supplementary file 1 [file microorganisms-11-01456-s001.zip]

Archive with 9 entries (9 files):
- Data S1.xls
- Data S2.xls
- Fig S1.jpg
- Fig S2.jpg
- Fig S3.jpg
- Fig S4.jpg
- Fig S5.jpg
- Table S1.pdf
- Table S2.pdf
