# Supplementary material for: Identification, Characterization, and Genome Analysis of Two Novel Temperate Pseudomonas protegens Phages PseuP_222 and PseuP_224
Source: Microorganisms. 2023 May 31;11(6):1456. doi: 10.3390/microorganisms11061456 (PMC10305613; doi:10.3390/microorganisms11061456)
Supplement: Supplementary file 1 [file microorganisms-11-01456-s001.zip › Data S1.xls]

## Sheet: Sheet1
location	start	stop	strand	function RAST, InterProScan & HHPred	nucleotide_sequence	aa_sequence
Pseudomonas\phage\222\rc_515_3	515	3	-	hypothetical protein	atgaccaacaactacatcctggtccgctccgagcgccaggaagaactggaggcagctaaggctgccttcttcatgtccggcaacaaggtccaggtgctggagtctttcaggttccagcctcgccggccacgcaaggacctgggtggccagcatggcaaacgcgccacccgcccgcagtccaagcgaacctacgaagaccagttcgcccagcgcaaggcctacgtcgacacgatccgagagctcgccaagaccatgaccatcgaccaggccatggctgccactggaaagtcggaatcagccatgcgtcgggcctcccatgaaggcgggttcacgttcaagagcaaggtcgtggatagggagcgggatttgaagctcatcgagcgcctggcggccctgcgg…	MTNNYILVRSERQEELEAAKAAFFMSGNKVQVLESFRFQPRRPRKDLGGQHGKRATRPQSKRTYEDQFAQRKAYVDTIRELAKTMTIDQAMAATGKSESAMRRASHEGGFTFKSKVVDRERDLKLIERLAALRDAGVSRIAACRKVGISDTLLNRLVVEYDFNFPKRWEKR
Pseudomonas\phage\222\rc_1086_523	1086	523	-	siphovirus Gp157 family protein/Host-nuclease inhibitor protein Gam	atgaccgaactctacgcactgactggccagatggccgaactcgctgccctggcagataacgacgacgaagggctgcgccaggccatccaagacaccatgaacggcatcaagggcgagttcgaagtgaaggccgacagcatcgtcatgttgcgccggaacatcgaaggcgacatcgacgccatcgacaaggaagtcgaccgcctcaacgagctcaagcgcatcaagaaaaacaccgtgggccagatcagcgactacctgcgccggaacatggaggccgcggacatcaagtcgatcaaacgacctctgttcaccatcaccctcgccttgtcgccagagaaggtgatcgtcgatgacgagaaggctgtgcctgacgagttcgtgtcgttgaagagcgtgatc…	MTELYALTGQMAELAALADNDDEGLRQAIQDTMNGIKGEFEVKADSIVMLRRNIEGDIDAIDKEVDRLNELKRIKKNTVGQISDYLRRNMEAADIKSIKRPLFTITLALSPEKVIVDDEKAVPDEFVSLKSVITPDKKTIAIRLKEIRDHNEAVRKRMAAGEDAEAELLEEPSWAHLERGESSIRIK
Pseudomonas\phage\222\rc_1829_1083	1829	1083	-	DNA repair protein RAD52 homolog annealing protein, ssDNA binding	atgcctgtacctaacctcgccctgtgggaagaggtcgaaaagaccgaccccaagttcaccaaggagtacaccggccctggtggtttcagcggtaccgcggtgaatgcccagtacctggccaagcgcgccacggagcagttcggcccctgcggcaccggctggggttatgacgtgatcgaggagcgcttcgacattggcggtccgctgctgagcaaggaaggtgtagtgctggcccacgcccaggtgcacaccctcaaggtcgccctgtggtacctgggaggcgacggtgagcgcaagacgatcacccattacgggcacacgcccttcatcacccagaaccgcttcggcatcagtaccgacttcgacgcgccgaagaagtccctcaccgacgcgatcggc…	MPVPNLALWEEVEKTDPKFTKEYTGPGGFSGTAVNAQYLAKRATEQFGPCGTGWGYDVIEERFDIGGPLLSKEGVVLAHAQVHTLKVALWYLGGDGERKTITHYGHTPFITQNRFGISTDFDAPKKSLTDAIGKCLSQLGFSADVRLGLYDDIHYVNERLGEAEIERAEDKIEAKERLAAEYREWLAETLHLIGTAQSLNELQQLYKSAMRKLDLRQNDPEREAHKIKFTRAKDARKADLEDAMEGAA
Pseudomonas\phage\222\rc_2500_2327	2500	2327	-	hypothetical protein	atgagcggcgccggcgcacacaagcgcggccagcagctggcgatccgctgcgcgaaactccgacgcgagggcctgtccctttcccaggtggcccaggccaccggcatcaagaaggagcaggccaacgccaagatcatcctgggcgaaaggttgctgtcgctggtcgagtcgtga	MSGAGAHKRGQQLAIRCAKLRREGLSLSQVAQATGIKKEQANAKIILGERLLSLVES
Pseudomonas\phage\222\rc_2697_2497	2697	2497	-	hypothetical protein	atgaccacttccccagtcaagtcgctcatcgaggagcaactggaagacatcaccgctcataacctgcgcgatgcgtacagcctggctgagcgccggggcttcttcgggccgccagttgaacagtacgcggagccaggttatcgcggccgggtgcttcaggttctgcgctatcgcgtggcccagctggagcagcggcaatga	MTTSPVKSLIEEQLEDITAHNLRDAYSLAERRGFFGPPVEQYAEPGYRGRVLQVLRYRVAQLEQRQ
Pseudomonas\phage\222\rc_2894_2694	2894	2694	-	hypothetical protein	gtgcgggttttgagccctcacattctcatcgaccaagccctcgaaggcgtagccgatcccaacagccagtccgatatcgatgtcctggtgcaaagcctgatcacccgcctcttcactgatggtgcaatcaccaccgacgaattcacccactactgcaagcgcctgatggaagcctgtcaccggcgcaaggaggcagaatga	MRVLSPHILIDQALEGVADPNSQSDIDVLVQSLITRLFTDGAITTDEFTHYCKRLMEACHRRKEAE
Pseudomonas\phage\222\rc_3313_2882	3313	2882	-	hypothetical protein	atgtcagcactacgcaaggcacagctcgaatacgacaaccgcatgccgccaccggtgagcgatgacgacctggccgaatcggaatggctggaggcaaacgccgagcgcctgctgatgggttaccggatctcctggggctaccaaccttcagaacgcggcgcgatcacccaggccgactttgcaagggcggtgcaagaccacctgaaccagcgtcagatcgatggtgaggaccagcaagacgccttcggccagttggtgatcaatgccatgggctttcgcagctcggggctcctgatggatctggcggtgtacctgcttggtaagaagtcagccttgaaggacatcgcgctcgagctattgaagcctcacgccgaggccgcggtggcctttgaacaggag…	MSALRKAQLEYDNRMPPPVSDDDLAESEWLEANAERLLMGYRISWGYQPSERGAITQADFARAVQDHLNQRQIDGEDQQDAFGQLVINAMGFRSSGLLMDLAVYLLGKKSALKDIALELLKPHAEAAVAFEQEQARLEQECGF
Pseudomonas\phage\222\rc_3502_3879	3502	3879	+	hypothetical protein	ttgcgagcgatttggagttgcctgaaaaaaatctggatcttcttgagggcagttccgggaaagctgattgagctactgctgatgattaccgggattccatggctgtcaggtcaatctagtaagtggtttgctcgaaggaagaggttcatgctcgcggcgatatgcgcgaaccttctgtttctggtttttatggggctctccatttgggggataacagcacactggagtgactggcaaatgctccaatttgttagcgccttcttgtctcttgcctatatgttgttgctattcactgatgcggttcaaaaatcgtacaaaggctttaaagagccaaaagtgatcagcgacacctcgccaaatgacggttcgagcggctga	MRAIWSCLKKIWIFLRAVPGKLIELLLMITGIPWLSGQSSKWFARRKRFMLAAICANLLFLVFMGLSIWGITAHWSDWQMLQFVSAFLSLAYMLLLFTDAVQKSYKGFKEPKVISDTSPNDGSSG
Pseudomonas\phage\222\rc_5113_4541	5113	4541	-	zinc-ribbon containing domain protein	atgaaaggaattgggacgcttgccctggtggtgggtatttgctgggctgtgttcgcactgagcatggacgtatctgtcgctactggatctggcggcagagtgaacaatcttgggcttatggctgatcgccaattacataccattgtcggcgggatgatcgccctggcaggcctgattatcttgatgctcggcggtaaaggctctgctccgtcggcaactactgtaactgatacccggccctgccccgcctgtgcggaaaccatcaagaatgccgccatcaagtgcaagcactgcggggctgatgttgagccaatttcagccccaagactcagaaatggctgggtggcctccatcccctgcaagcccgaagatgttgatcggtttcacgaggctgtccgg…	MKGIGTLALVVGICWAVFALSMDVSVATGSGGRVNNLGLMADRQLHTIVGGMIALAGLIILMLGGKGSAPSATTVTDTRPCPACAETIKNAAIKCKHCGADVEPISAPRLRNGWVASIPCKPEDVDRFHEAVRSLGLPLVNMVEGQWGAGPYESKSEAREALTKLHESYKFFGDIVYRDSVSGKYPPIID
Pseudomonas\phage\222\rc_5187_5549	5187	5549	+	phage transposase IS66-like	ttgttggctgatcgaattgatgacagggcaggggcgaataacagtctggattacagcatcaaacgctgggtagcgctgacgcgccacctggaagacggtgctgtgcccatcgacaacaaccagatcgagaacttgatccgtccatgggcgcttggacggtcgaactggttgtttgccgggtcgctgcgtagcggcaagcgggcggcggcaatcatgagcctgatccagtcggcgcgtatgaatggtcatgatccgtatgcgtatttgaagggcgtgctggctcgtctaccgacgcagcgggcaagtgagattacggagttgctgccgcaaaactggcagcagcccacatcacgctatgggtag	MLADRIDDRAGANNSLDYSIKRWVALTRHLEDGAVPIDNNQIENLIRPWALGRSNWLFAGSLRSGKRAAAIMSLIQSARMNGHDPYAYLKGVLARLPTQRASEITELLPQNWQQPTSRYG
Pseudomonas\phage\222\rc_5912_5535	5912	5535	-	Histidine phosphatase domain, PhpB	atggactgcttcagagagcgggatgtcggcgttttcgaggggttgacccaaggcgatgccaagaagcgctatccgcaactctggtcgcagaacatcactcgactttgggatgctgggccgaccgatggtgagtcgatctctgacgttgtgaaacgagtgcgagacggtttagctgagctggaatcgaaatatccctccaaaactgttttgcttgtagcacacggcttcgttgcaaaagtagtcagagcgctggccataggagacttttcagacttctacgaatggcagctttcaaacggtaacatgctgtttttgcaaagcttcaatatacctacacaagatcttgaaactctgaggtgctctctacccatagcgtga	MDCFRERDVGVFEGLTQGDAKKRYPQLWSQNITRLWDAGPTDGESISDVVKRVRDGLAELESKYPSKTVLLVAHGFVAKVVRALAIGDFSDFYEWQLSNGNMLFLQSFNIPTQDLETLRCSLPIA
Pseudomonas\phage\222\rc_5958_6128	5958	6128	+	hypothetical protein	ttgtaccgccctgaggcgtggagaaacgacaagtacatcaaggcttgcgggcaattgctcgcaaagcgtttgagcttgctggcggcccagcgcggtaagttctggatcaagagatccaaggtatcgatgttcggcattagcccaggtttcaccatgccgcacgatgtataa	MYRPEAWRNDKYIKACGQLLAKRLSLLAAQRGKFWIKRSKVSMFGISPGFTMPHDV
Pseudomonas\phage\222\rc_6506_6787	6506	6787	+	hypothetical protein	gtgcgacttgagggcttaggggtggaggacaaggaacagaatctggtcattctcgactgggcggggaggtatcttggggcgggtccgctaagcgagtctgaatacgatgcggccttgctcgtcgccctgaggcttcagcactgtggcttggtaacttcatcagagtgggtcgcgatggtgcgtcaggctaacgccgcgctattgatgttcgctgaagacgaagcgattacgcctcgcttgcccatacagaaagagaaccggtcgcagggaaaagcgggctaa	MRLEGLGVEDKEQNLVILDWAGRYLGAGPLSESEYDAALLVALRLQHCGLVTSSEWVAMVRQANAALLMFAEDEAITPRLPIQKENRSQGKAG
Pseudomonas\phage\222\rc_7863_6946	7863	6946	-	hypothetical protein	atgagtttacagaaggccaccccagcaaagcagataccgctagacttaggggttgaggtacagaaggatatcaacggcgttgagatgggaatcctagaaaatggaatcccatatctaacacagcgaggtctatcactgatcactggagtggcccgaaatgttctgcagaccatcactcaagaatgggaagaacattacgatgatattgtattaggtaaagatagaatatcattcatcatagaatatcttcgaaaaaacggctacagcgaccctaagttattcattgaaacaaacaaagatggaagaacatattattgctatccagatatcgtctgcatggcactactggaatactacgcattcgaatcaaaaagcaataacgagacagctctagataat…	MSLQKATPAKQIPLDLGVEVQKDINGVEMGILENGIPYLTQRGLSLITGVARNVLQTITQEWEEHYDDIVLGKDRISFIIEYLRKNGYSDPKLFIETNKDGRTYYCYPDIVCMALLEYYAFESKSNNETALDNYRKFAAYGLRKFIYEALEYTPSDKWKFYNDRVSLLKNSCPSGYFGVFNEITGLIVDLINADVTVNHKTVPDISVGKLWGTYWIENNCDSKYGARTSYEHNYPSYYPQAASNPQKPNAYPDAALPLFREWFKSEYLPTRFPKYILTKANLLPGGKEEALTIANMYQGLSLQKK
Pseudomonas\phage\222\rc_8496_7951	8496	7951	-	LPS-assembly lipoprotein LptE	atgcaaaacctaaagctccccctcgccctatcgttcgctgtagctgtatcgatgctcgctggctgtgccgcctccgtaaaaactggaggcagtagttctttggcgatccaggagtcagccaagcagaacctggtcgtcaacttccgcgggaatgacaaggtccagcagaatcatgactggcctacgctgaagcgagattggagcgatgcccttcaagtcgaggctcaacgagccggctacaagatcagcgaagccaaagagctgcagccaagcgccggcgacggcgtcggtattgcgattaacgtgaccaactttcgctatctgaccactggcgcccggtacggcgccggcgtaatggtggggaatgcctgggtcaactccagcgcggacttctccgac…	MQNLKLPLALSFAVAVSMLAGCAASVKTGGSSSLAIQESAKQNLVVNFRGNDKVQQNHDWPTLKRDWSDALQVEAQRAGYKISEAKELQPSAGDGVGIAINVTNFRYLTTGARYGAGVMVGNAWVNSSADFSDLSSGKLLGTRTYDTSSSAWEGVMSAMTQEQVQAIAKQIISDIKNAKTR
Pseudomonas\phage\222\rc_9284_8553	9284	8553	-	Lambda repressor, CI-like	atggaattcaaagacagactcaaagcagcccgcagacacgccaagctcaatcaaaccgagcttgcagagcgcgccggcctcacgcaaacctcaatttctgaccttgagcgcggcaagtcgaaggcgaccgcctttgctgctcagatagcgtcggtgtgcggcgtctccccgatgtggctcgctgaaggcgttggagagatgctaaaaggcacgagtgcagagccatcagcgcaccttcagccaggcgtcaagctgtccaatatcgagacctgggacgatgcaactccgctccctgacgacgaggtctacgtccccttcctgcgcgaagtagagctggcagccggctctggccggtttgtgatcgaggaaagcgacaccgccaagctgcgcttcttcaag…	MEFKDRLKAARRHAKLNQTELAERAGLTQTSISDLERGKSKATAFAAQIASVCGVSPMWLAEGVGEMLKGTSAEPSAHLQPGVKLSNIETWDDATPLPDDEVYVPFLREVELAAGSGRFVIEESDTAKLRFFKSDLRRNNVQFSNAKCVIARGNSMFPVLRDGATVGVNTGKNSLGDIVDGDLYAINHNGQLRVKQVYRLPTGLRLRSFNRDEHPDEDYTFQQVQEEHIAILGHVFWWGMFAR
Pseudomonas\phage\222\rc_9372_9587	9372	9587	+	Regulatory protein, Rha family, Cro/CI family transcriptional regulator	atgaacgcaatttacaagggcctcgttgattacttcggcacccaggaggccaccgctgaaaagctcaaggttgatcaaagcaccgtttccggctgggttcgggggaagcacggcatgtctccggttattgccaagcgagcggaggcgctgaccgaaggcgctttcaaaaaagaaaagctttgtccgtcgtttccctgggccgagatggccgcctaa	MNAIYKGLVDYFGTQEATAEKLKVDQSTVSGWVRGKHGMSPVIAKRAEALTEGAFKKEKLCPSFPWAEMAA
Pseudomonas\phage\222\rc_9674_10096	9674	10096	+	DNA binding protein, CII-like	atggaagattttctccggtcctgccagagcgctgtgctggacaacgaggcgaaggcattggccgccaagatgggggttccacatgtgagcctgctgcagcgcgccaacccagacaacgatgcacaccacctgacggttgagcatctgttcgggatcttgcttcacaccggggatatgcggccgctggctgcactggccagtgagtttggctttgacctggtggctcgtaccgcgccgaagccgcaggccctgaccaaatcactgatcagcgttggtaaggaagtggctgaactgaccatcgcggtacatgaagctctggatgacaaccatgtcagcgctttcgagaagtcccagatccgccaagagatccagcacgttcgccacagcctcgatgtgatg…	MEDFLRSCQSAVLDNEAKALAAKMGVPHVSLLQRANPDNDAHHLTVEHLFGILLHTGDMRPLAALASEFGFDLVARTAPKPQALTKSLISVGKEVAELTIAVHEALDDNHVSAFEKSQIRQEIQHVRHSLDVMDASVKAA
Pseudomonas\phage\222\rc_10243_10959	10243	10959	+	regulatory protein	atgtcgtcccgcgaaatcgccgacttggtcaattcccgccacgacagcgtgaagcgcactatcgagcgcctgcaggaaaaaggcgttgtgagcttttcaccgtcggtggaaacctcccacgaaggggctggcgcacgcccggttgaggtttatctcgtaaacaaacgcgacagcttcgtagtcgtcgctcagctcagtcctgagttcaccgcagcactcgttgatcgctggcaggaactggaggggcaggtctcccagccccgcgagctttctcgcatggatctgatccagctggcctttgaggctgagcaggcacgacttcagctgaccatccaggtcgaagcccaggccaccaagatccattccctggagaacctgttcaaggaaggcatgacccac…	MSSREIADLVNSRHDSVKRTIERLQEKGVVSFSPSVETSHEGAGARPVEVYLVNKRDSFVVVAQLSPEFTAALVDRWQELEGQVSQPRELSRMDLIQLAFEAEQARLQLTIQVEAQATKIHSLENLFKEGMTHTQFCKGLNGVNVMQVGKYLESRSWLYNESKSGLRLRVASYARDKYMTEHQHEVTPHGKEAFISFTPVLLKKGAVRLYDLYLAGELPMKKTWDGQFTHDKALRGAA
Pseudomonas\phage\222\rc_10962_11858	10962	11858	+	Phage DNA replication protein O	atgggccttatggtcgccgcgatgaagattcgcgtcggcaatccattgcgcaagctggtgctgataaagctggctgacaacgccagtgatttgggggagtgctggccgtcctatcagcatatcgccgaccagtgcgagatcagcaggcgctctgtcatgaaccatatcaccgccttgtgcgaggctggcttgcttcgcaaggaaattcggaagggcggcccgaagggcaactcgtcaaacgtctacttcctgacccttgatggtggtgcacctcctgcaccaggggtagtgcagcagattcaccagggtaatgcagcaggttcaccccctagtgaatctcctgcactagggggtagtgcaggagctgcacccagaaccagtcactcttctgaaccagtc…	MGLMVAAMKIRVGNPLRKLVLIKLADNASDLGECWPSYQHIADQCEISRRSVMNHITALCEAGLLRKEIRKGGPKGNSSNVYFLTLDGGAPPAPGVVQQIHQGNAAGSPPSESPALGGSAGAAPRTSHSSEPVNEPVIEPIAHQASAKVATGQVVPFAAQQPRCVIPADMPGPKDQSCKTFKAWANYAMAYRKRHGAWPVWNAKVAGQLGQIIDRLGIDVAHHVAAYFLTISDARVVSNMHSIGDLLAKAEAYHTQWATNRQMTGTAARQIEQTQTNFSAAEQALEALRAKKAAVHAE
Pseudomonas\phage\222\rc_11848_12630	11848	12630	+	replisome organizer	atgctgaatgacgcacagcaagaaaaattgctcctgtccctgtttgccactgctgaggtgatggggcagcagctcacccaggctgcagcactgctaatggtcgaggacctgcgcgaatacacagagcctgtgcttaccgcagcgcttcgtagctgccgtatcgaaggcggcaggctcaccgttgcatcgatcctgaagcgtgcccagtcggcagatggacgccctggaaaggatgaagcttgggccatcgccatgaccacgaacgacgagttcgaaaccgtggtgctgaccgacgagattcagctggccctggccgcggcgaaacccatcttggatggcggcgacaaaatcggcgcacgcatggcgttcatcgacgcctaccagcggttcgtgagtcag…	MLNDAQQEKLLLSLFATAEVMGQQLTQAAALLMVEDLREYTEPVLTAALRSCRIEGGRLTVASILKRAQSADGRPGKDEAWAIAMTTNDEFETVVLTDEIQLALAAAKPILDGGDKIGARMAFIDAYQRFVSQAREDAKPVNWHVSVGFDANRRIQAVTKAMELKRIPREHAQKYLADLSVEPITEDGRAIAGLLTGTVTRPEPALRQKLELVKSSMLEMRKASAEQKDEIRIAAANELADRRALLIKQARELEAKRAAQ
Pseudomonas\phage\222\rc_12627_13142	12627	13142	+	Protein ninB	atgaccaagccagccaagccccgcccaatgcccgtgtacctggttctgcgccgcctgatcgacccagccactggcaaggaggtggcggcattcgtgccgtcctccgatgccgatcggtcgattcttcgagagcgtgagtttcggatcaacacgaagatccgcgccgacctcaaacagccgcgcaacccacggtttaacggtttggtccacggcttgggccgggtactgagccagaacatagaccggttctctggcaagcagtcccacgatgcgatcaaggccctgcagttggagtctggcgtgtactgcgacgaggagctgttcgacatcccgggcctgggtcagctcacccgcaagacgccgcgcagcctttcctacgactcgatgggagaggaggtg…	MTKPAKPRPMPVYLVLRRLIDPATGKEVAAFVPSSDADRSILREREFRINTKIRADLKQPRNPRFNGLVHGLGRVLSQNIDRFSGKQSHDAIKALQLESGVYCDEELFDIPGLGQLTRKTPRSLSYDSMGEEVFQDFWRQCCAYLVLNDWPSLTEERLTEMAEFEAFKEAA
Pseudomonas\phage\222\rc_13139_13750	13139	13750	+	Phage lambda recombination protein NinG	gtgaagcgcaccccactacagcgcaaaaccccgctcacgtccgtcggcaagcgtcgaaagcgctgtccatcttgccgggttatgttcacgcccgtacgcgcctcccaggctgtgtgcggggagatcgagtgcgccatcgctcatggccagtcagagagggggcaggcaagcgcccggaaagccctggctgatgttgagcgccgggagatcaaggtccgaaaggaaaggctgaagagtagggcggaccacctccgagaagcccaggcggtgttcaacgaatgggttcgcctgcgcgatgctgatctgccctgcgtcagctgcgggcggcaccacgacggccagtaccacgccggccactaccgcaccgtaggcgcgaatccagaaattcgcttcgaaccc…	MKRTPLQRKTPLTSVGKRRKRCPSCRVMFTPVRASQAVCGEIECAIAHGQSERGQASARKALADVERREIKVRKERLKSRADHLREAQAVFNEWVRLRDADLPCVSCGRHHDGQYHAGHYRTVGANPEIRFEPLNVWKQCAPCNTYLSGNLVNYRLSLLERIGAEKLDWLEGPHPARKHTIEEIKAIKADYREKIKELKRAAA
Pseudomonas\phage\222\rc_13747_14442	13747	14442	+	transcription regulator, anti-termination	atgatctacccaggcgttctaagcgcagttgtttcggccctcgccgccgaagctatcgacaacaccagcaagcaggcatggcagaagctgtacaactctgccgacgaggaggagggcggtgatctggccaccctggttcgctcccgcggagccgaaaccatcgaccgcacccaggtggattgctgggtgtcggccaggctgcaccatggcctggagcctaaatactggaatgcgcttgtggccaagtacagcactaacaaggggcggaaggtgcaagcaatctcggcgctgcaggctctgatcagcaccccggcgccgaagctgttcctgttcaaggctacgactgcctgggccattccccagctcaagggggcgcggcagaaggtggcgacatctgtg…	MIYPGVLSAVVSALAAEAIDNTSKQAWQKLYNSADEEEGGDLATLVRSRGAETIDRTQVDCWVSARLHHGLEPKYWNALVAKYSTNKGRKVQAISALQALISTPAPKLFLFKATTAWAIPQLKGARQKVATSVSVEIPLDAPAWRRESMVKAAVAAGQAKAKKDETRSADMIVLKDSFYDMNTWDNDGTPESTRRRWRLDIGRAADDLVNEALAHAADILEAEGLLIERAA
Pseudomonas\phage\222\rc_14607_14491	14607	14491	-	hypothetical protein	atgaattttttcaaaagaatttaccccacgatgaaggctaatagctatcgggtgacaaacaaaagcccaacgctatggctgggctttttggtcaatcctcagaacgcgcaggaatga	MNFFKRIYPTMKANSYRVTNKSPTLWLGFLVNPQNAQE
Pseudomonas\phage\222\rc_14619_15536	14619	15536	+	hypothetical protein	gtgacggaccagttaacgcttgatcttcctatttctttctactttgaatcagaagagccgatcccaattgatgagattgtttcttcgcttctcgggcttcagaagctagcatccaaggtgccactgctcgtaggcaacctttgtgcggcagagcatgagattgatctggacagcttgaaagttgcgaagatcgagtcaggtagcttgcttgaagtgttagtgctgaccctgcttttcagctcggcggtcgacaaggaaagatgcctcaagtggctcaacgagaccaaaatgggaaaatatgcgaagtacggccttggaggccttttgctgctgctacttgccagtgagtcaatcactctctatgacacgttcaaagggaagggcgcagaaggcgagact…	MTDQLTLDLPISFYFESEEPIPIDEIVSSLLGLQKLASKVPLLVGNLCAAEHEIDLDSLKVAKIESGSLLEVLVLTLLFSSAVDKERCLKWLNETKMGKYAKYGLGGLLLLLLASESITLYDTFKGKGAEGETPSIQANNNVLINIGSEATGASVDELRSAIDGALTGDRKKMVKAALDFVRPASGEGRGGLHVGEEATGVQFSHQAATDAPATPDFRVKDTNVAYKSTRLEIRALDRDKSDSGWKGALPQATGEKRLPLYFADGLDITKAVTQEAVQADVEVVMSTDFNRGILIPKSITVTKIY
Pseudomonas\phage\222\rc_15629_16000	15629	16000	+	tail needle protein	atggacccaaccgaccttggcccaggcacagctacctggctgggcggaacgggcaccgttctgctgggcggctttctgtggctgcgcaagttcctgtcgaaggatgccgctgaccgcgccatggaccacgccgatatcggaaccgtgaggcgtctgaacgagctactcgactccgagcgcgaggcccgcaagcttgctgaggcccgagccgaccagttcgccaaagagcgcaatgacctggccgcaactgtcggccgtatggaagggaagatcgaagccctgaccagtcaggtcgccaacctcacagagcgggtgacgctgcaaagcgacgagatcgcccgcctgcgcatcaagctgggaggtactacctga	MDPTDLGPGTATWLGGTGTVLLGGFLWLRKFLSKDAADRAMDHADIGTVRRLNELLDSEREARKLAEARADQFAKERNDLAATVGRMEGKIEALTSQVANLTERVTLQSDEIARLRIKLGGTT
Pseudomonas\phage\222\rc_16000_16317	16000	16317	+	NADH-ubiquinone oxidoreductase MWFE subunit	atggacatgtgcgtaatccagttcatgacccgccattggtggcgccgtgtcgaggggtggttcatcgccatgctgctggtcaccggcgggatgttcttcggctttcagctgggtcaatgggcgctggcagattcctatcgtcagcaggtcgccgagatccgcgccgcatacgacgaggccgcgctgcaacgtgaccaccgcctggatgagttgacccgcaagacaagcacggcagccgataaagcgaccaatgtggcgaccaccgctaccaaggcggtagacaaggctgatgaggccctcaatcggatatcgccttga	MDMCVIQFMTRHWWRRVEGWFIAMLLVTGGMFFGFQLGQWALADSYRQQVAEIRAAYDEAALQRDHRLDELTRKTSTAADKATNVATTATKAVDKADEALNRISP
Pseudomonas\phage\222\rc_16835_16371	16835	16371	-	hypothetical protein	atggacttactgaatcactgcttaagcgcctacaaagatcaccggcttgatcgaacaaatggaataccctgcacagagcatggggttcattccatgcttgaaggtattcgcgacgtcatgatgaaaaacctgagagctcccgatggccagccggtgaacatccccgagatctcaagcttggcactgacccctaatggtgctttcaatgccggaaatctagcagacgtactcgcgctgattttcgaaacagtggtggaagataatggtgatccacggctgtggcagataccaggcgatgatggatggaggggggcagtcaaccatgcgttcattgtttactaccgcggcccttacggggaagcgctgccagaccctgccaatggcgtgaaggctgcaacc…	MDLLNHCLSAYKDHRLDRTNGIPCTEHGVHSMLEGIRDVMMKNLRAPDGQPVNIPEISSLALTPNGAFNAGNLADVLALIFETVVEDNGDPRLWQIPGDDGWRGAVNHAFIVYYRGPYGEALPDPANGVKAATFSSAKATMKKYLHQSYNLFQF
Pseudomonas\phage\222\rc_17223_17008	17223	17008	-	hypothetical protein	gtgggtttgaatgggtccatcgacatgaaaaagcgcttcgttgttcttccagcgaaaggaatccgaaaaggcaagtggactggaaatcctgtctacgaggttattgatacccaggagccgaaatctccagcgcagatcctcacccatgactccgaagatgcggcccagcgccattgcgaccgcctgaacgaagaggaagctcggaagaaggaataa	MGLNGSIDMKKRFVVLPAKGIRKGKWTGNPVYEVIDTQEPKSPAQILTHDSEDAAQRHCDRLNEEEARKKE
Pseudomonas\phage\222\rc_17267_17866	17267	17866	+	terminase small subunit	atgactgcaaagcaacccgactgggaggtgatcgagcgagcctaccgggccggcgcgctttccatccgaaccatcgctgagcgccaaggcgtgagcgacactgcaatcagaaagaaggccaaggcccttggatgggcaagagatctttctgaccaggtgcgaaaagaggttcgcagcaagctggttcgcggagaggttcgcaacgaccaaggcgcgaaccgcgaacttgatgcagaaatcattgaggaggccgcggaggaaggcgcacaggttgttcgcagtcaccgccgtgatattcgcaaggccacgaatattgcgaaccttctgatggatgacctgctcaccacgatcaagcgccgcgaggagatcgagggcgccatcgctgaagagactgccgat…	MTAKQPDWEVIERAYRAGALSIRTIAERQGVSDTAIRKKAKALGWARDLSDQVRKEVRSKLVRGEVRNDQGANRELDAEIIEEAAEEGAQVVRSHRRDIRKATNIANLLMDDLLTTIKRREEIEGAIAEETADDESGFRRSSMFAAVALPSNAKTLFQLSSAMKNLQVLERQAFGLDEKEKTDEADELSKLMDELSKEA
Pseudomonas\phage\222\rc_17870_19357	17870	19357	+	terminase large subunit	atgaaacccgagcacctgaaattgctccgggatcggttctggcggctgaacaacctctacttcatcacggacaagcagggcaagaaggtccgcttccgcatgacgcaggagcaggtcgattacttccaggggatgcacacccgcaacatcatcctcaaggcccggcagctgggatttaccactctggtctgcgtcgtccagctggatgccgcgctgtttgaggccgccaagtgcgccttgatcgcccataccctgaacgacgccaagcgcctgttccgggaaaaggtgaagtacgcctacgacaacctgccgaaagagatccgcgcggccaaccctgcgcgcaacgatgccgcgggcgagctggtgttcagtaagggcgggtcgttgtacgtgtcgacc…	MKPEHLKLLRDRFWRLNNLYFITDKQGKKVRFRMTQEQVDYFQGMHTRNIILKARQLGFTTLVCVVQLDAALFEAAKCALIAHTLNDAKRLFREKVKYAYDNLPKEIRAANPARNDAAGELVFSKGGSLYVSTSFRGGTLRYLHVSEFGKICAKFPHKAREIVTGAFEAVAAECFVTIESTAEGRAGYFFDYSQSAEKQQLAGVPLGLLDWKFFFFSWWRNPLYWLDSTDVTIPDRLTKYFDELAAKHGIVTNPGQRAWYSAKEKTLGDDMKREYPSIPAEAFQQSIEGAYYAQQFTKLYAAQRIGSIPDNSHLPVMTFWDIGVGDSTAIWFVRKVGEQYHVIDYYENSGEGLRHYMKVLKDKGYTYSEHWGPHDIDNREFGSDAKTRRELAREGYDID…
Pseudomonas\phage\222\rc_19354_20772	19354	20772	+	portal protein phage SPP1	atgagcaacgacgtctctttcaaacgggcggactacattgatgcgctggcccgctgggcgacagtccgcgacgtctgtgccggtcagcaccgggttgtcgaccggcttccgtacataaatgcacacgacaagtcgccggagaaccaagaccggaaccgcgcctatcgcgagcgcgcagtgttcaagaacgccaccgggcacacccgaaatgggttgctgggcctggcgtttcacaaagacccgacactggtggtatcgaagaagctggagtacctgcaggacaacgccaacggctccggggtaagcatctatcagcactcccagggcacgcttgagaaggtgctggaagccggaagacacggcctctatgtcgactatcaccaggacgacggtatcggt…	MSNDVSFKRADYIDALARWATVRDVCAGQHRVVDRLPYINAHDKSPENQDRNRAYRERAVFKNATGHTRNGLLGLAFHKDPTLVVSKKLEYLQDNANGSGVSIYQHSQGTLEKVLEAGRHGLYVDYHQDDGIGGHAVILSYCAEDIINWRTGMVNGHSVLTLVVLREAPEEEDGFGFKVIEQYRELALEPEGFVCRVWRRSGPKGGGPLAVVEEFRPEGITGRLKEIPFTFVGAQNNDPSIDESPLYDIAMINLGHYRNSADYEDSVFWCGQAQPWISGLTEQWVKLLEEKGVYVGSRAPMLLPVGGEFGYAQPEPNTLVKEAMADKNQMMIELGARMVVASLSSKTATEARGDQSASTSVLAGCVANVSEAYTRALMWCCSYMGITDKKVAYQVNQEF…
Pseudomonas\phage\222\rc_20747_21835	20747	21835	+	Putative phage head morphogenesis protein, minor capsid protein	atggcggcaaaccaagcaatccttgacgccacgatccggcacgcggtctttctcgagaaactgaaggcgggggaggtgagcaagtttgctcccttcctcaaggagattgatcgctcgatccgggatcagctcacccggtcggacctgaccgagtacaacgtcaagcgccttgaagcgctgctgaaggaggtcgatagcctgctgctgggcatcttcgaccgctacagcacgcaactgaacctcgacctggtagacattgccaactatgaggctgagttcgaagccgccagccttgcccggtcggcgccggttggcgtatcgctggatgtggcggcgcctaccgttgctgcggttcgcaccgcagtcctgacaaacccgctcagtgtgcgcggcaccggt…	MAANQAILDATIRHAVFLEKLKAGEVSKFAPFLKEIDRSIRDQLTRSDLTEYNVKRLEALLKEVDSLLLGIFDRYSTQLNLDLVDIANYEAEFEAASLARSAPVGVSLDVAAPTVAAVRTAVLTNPLSVRGTGGGKLLKAFIKGWTTAERERVTGTIRQGFFEGQTNFQIIRNIRGTKAAGYKDGILATTSRNASTVVHTAIQHVSSQARMEVAKANTDIVSEVEMVATLDSKTSQTCRSMDKRRFPVDSGPRPPFHPNCRTTFVLITKLSAVFAKGATRASVGDGGPQQVSASLDYYQWLQQQPAAFQDVAIGPVRGKLFREGGLTVERFAELQLDRNFAPLTLVQMKSLEPLAFEQAGLL
Pseudomonas\phage\222\rc_21864_22469	21864	22469	+	pilin, transmembrane domain	atggcaaagggatgggcgctgtttttagcggggcttggactggttttaggtggagttgctgggttcttttttgcaattcacatgaatcctgaaacggcagatcggtatgtgcttgatctgggatcagtaggagagtggttttcaggtttgggagccttcgcggctgtggttacagccttagtcatcgctgacaagcagcgcagggataatgccgaaaaggtgttactgagctgtcgattagtgagtgcaattgacggaactgaactatacgacgctaaagatattgtgattgaggtcgtatctgctggaaatcgacccgtcagattacagagcgcaaaaatctgggccaatccaggcgagtctggctttagaattttcagtgctggtgcggcaggcgcc…	MAKGWALFLAGLGLVLGGVAGFFFAIHMNPETADRYVLDLGSVGEWFSGLGAFAAVVTALVIADKQRRDNAEKVLLSCRLVSAIDGTELYDAKDIVIEVVSAGNRPVRLQSAKIWANPGESGFRIFSAGAAGAGFPIELNYGENTDIRLEFQRAKDVCDYFQREHGGDFSSARITVCSTLGSWELSIARQLVEWKALRAKK
Pseudomonas\phage\222\rc_22567_23295	22567	23295	+	scaffold protein	gtggcagaagaaaacgaaatcgacctggaaaacccggcagtcaaggccgctatcgcgactgctgttgaggcatccgtttccgggttaaaaaccaagaactccgagctgttgggcaagctgaaggaaaccaccggcaagctgacccagttcgaaacccagttcgaaggcatcgatatcgacgcggtcaaaggactgctgagtcgtgccggccaggatgaagaaaccaagttgctgactgaaggcaaggtggacgaagtattcaaccgccgcactgagcgcctgcgtggcgactacgacaagcaactgaagactgtcaccgcgcgcgccgagaaggccgaggcattcgccgccaaattccagggcaaggttctgggcgattctgtacgcggcgcagcactg…	MAEENEIDLENPAVKAAIATAVEASVSGLKTKNSELLGKLKETTGKLTQFETQFEGIDIDAVKGLLSRAGQDEETKLLTEGKVDEVFNRRTERLRGDYDKQLKTVTARAEKAEAFAAKFQGKVLGDSVRGAALKAGALPEATDDIILRAKGVFTLSEEGEAVAVDESGEIILGKDGKTPLTPLEWAESLRESAPHLWPRASGTQAPGGGSGQAAFKRSEMTAEQKRDYQRKHGQTAYLALPK
Pseudomonas\phage\222\rc_23308_24270	23308	24270	+	Major capsid protein 13-like Bacillus phage SPP1	atgccaaccactgttaacagcgacctgatcatctacaacgatgaggcgcagaccgcatacctggagcgtgtccaggacaacctggacgtgttcaacgcatcctccaatggtgcgatcgtcctcgacaacgagctgatcgagggcgacttccgtaagcgtgccttctacaagatcggcggctcgctggaacaccgcgacgtcaactccaccggcaaggtgaccgccaagaagatcggtgccggcgaggcggtgggcgtcaaggctccgtggaagtacggcccgtaccagaccaccgaagaggcgttcaagcgtcgcggccgtccggtggacgagttctcccagatcatcggcgccgacgtggctgatgcgaccctggaaggcttcatccagtacgccacc…	MPTTVNSDLIIYNDEAQTAYLERVQDNLDVFNASSNGAIVLDNELIEGDFRKRAFYKIGGSLEHRDVNSTGKVTAKKIGAGEAVGVKAPWKYGPYQTTEEAFKRRGRPVDEFSQIIGADVADATLEGFIQYATAALRASIGSNAGMVVTANIETDGKKTLTRGMRKFGDKFGRIVLWVMHSSAYFDIVDEAITNKVYEEAGVVIYGGLPGTLGKPVLVTDTAPADVIFGLLPNAVVITESQAPGFRSYPVNDEENLGIGYRAEGTVNIDVLGYSWKESAGGANPTLAAVGSAANWAKHADSNKVTAGVMITLTPTPPAGG
Pseudomonas\phage\222\rc_24317_24907	24317	24907	+	hypothetical protein	atggaactgatttacacgaaccagcttgaaggcttcgatccggacaagcggtaccggactgcaagcctgtttcgcggcattgagcgtgatgcgacggcggtggtggtcgttggcgactatccggacattgtcgctgcctatgaggcagcaggtgttgatgtttcggttgtcgaggcctcggccgtacctgccccaagcgtcaaggcgccggcatctggtgagctggcagacgaagttgcaaagctgcgagctgaaaatggcgcggtcattctcctgcttgatggtctggatgctggcgaaatccagcaacccggatctggcgagctggctacccgcctgtttgaatcgctgggcatcatccatgcctcagtcggcgagctgacagctgagcgcgatggc…	MELIYTNQLEGFDPDKRYRTASLFRGIERDATAVVVVGDYPDIVAAYEAAGVDVSVVEASAVPAPSVKAPASGELADEVAKLRAENGAVILLLDGLDAGEIQQPGSGELATRLFESLGIIHASVGELTAERDGLLLTVDALRGEVEALKKVAPAPQADDAGEIAALKAKLDAANVQYRANASKESLEKLIAELPKA
Pseudomonas\phage\222\rc_24966_25469	24966	25469	+	phage-related conserved hypothetical protein	atgacactcatcatcgaggacggcaccgggaagcctgacgccgaaagctacgcatccgccgaggacctggccatgtacgccgtgaagttcggcgtcgtcatccccgctgaggtgcctgcccaggaagccttgcttcgccgcgcggctctggcaatggatggcatgacctggaagggccgcaagaccagcagcgaacaggctctggcctggccgcgccgggaagtgctgttggatcaggagatcaagccaaatcactacctgccggcgcggattcagtacggccagatggccctggctgccgagattcatctggacgatatcgacccggtggagaagcgcaagggtgcggtgctgctggatcgtgttgagggtgcagtgacgcggcagtatgcggcgatc…	MTLIIEDGTGKPDAESYASAEDLAMYAVKFGVVIPAEVPAQEALLRRAALAMDGMTWKGRKTSSEQALAWPRREVLLDQEIKPNHYLPARIQYGQMALAAEIHLDDIDPVEKRKGAVLLDRVEGAVTRQYAAIPCTSNRLLPAAPDRPSATQFADYLQRRGLFAIRS
Pseudomonas\phage\222\rc_25759_26169	25759	26169	+	phage-related conserved hypothetical protein	atgtcagcattatccattttcattcctggcgaggggcttaaagtgtcattctactttgagatggctgcggttgctcttgagatgatttccgagttcggccagcccgtaaccatccgcgacatcaagcccggcgagtacgatcctgataccgactcggccggccctgacactgtcatcgagcaaactgctcagggcatcctgctcgacttcacaggcttggagttccagagcaacagtctcatcaagcagggcgacaagaagctcaagatcgcggcccaagggctggagtgggcgcctgatctactgaacaaggtggtcattcaggggcggacttggtccatcattccgcctctgaaagagatcagcccagccggtacgccgattctgtacgaactgcag…	MSALSIFIPGEGLKVSFYFEMAAVALEMISEFGQPVTIRDIKPGEYDPDTDSAGPDTVIEQTAQGILLDFTGLEFQSNSLIKQGDKKLKIAAQGLEWAPDLLNKVVIQGRTWSIIPPLKEISPAGTPILYELQVRS
Pseudomonas\phage\222\rc_26166_26819	26166	26819	+	tail component	atgaaccggtacgcgggcaggaacggcagcttcgccgagaacatccgccagtttgccgagcaggcccaggccggtattgacgccacctttcgcgagatcgtgatcgagatcggcagcagcgtgattcgcatgtcaccggtgggtaacccggagatctgggctgccaacgtggcgcaccgtgcggccagcacgcgggcagccgacgactacgacttcaaagtctcggtgcgcaacacgctgatcaacctggacgaaagcaacttcaccaaggccggcaaactgcgccgcggcgtgaagtacgcaaagcccctgaccaagaccgagcgcgaccagaacttcagcgtgaacggcctggtggccggcaaggactatgtcggcggtcgcttccgggggaactgg…	MNRYAGRNGSFAENIRQFAEQAQAGIDATFREIVIEIGSSVIRMSPVGNPEIWAANVAHRAASTRAADDYDFKVSVRNTLINLDESNFTKAGKLRRGVKYAKPLTKTERDQNFSVNGLVAGKDYVGGRFRGNWQFSIDTPADGTLDQVDPSGGVTLAKLRLQVGQLTAGQTAYIVNNLPYAVPLEYGHSKQAPGGMVRITLARFQQIVDEAIRNNQV
Pseudomonas\phage\222\rc_26816_27232	26816	27232	+	tail completion protein	atgagccataacgtgatcgccacgatctaccaggcccgggttatcgcctgggcgaaagccagggttccgccgttgaaggtggtggttgagaacgaggcctacacgccaaaggagggagaaacctacctccgtgcctacacgctgccggcggatactgcgagcaacactctgggcggcgatcaccggttgtacaccggcgtcttccaggccagcgtagtagtgccatcgggcaagtaccgcggtccggccggcggcctggctgacgagatcagcgcgctgtttccgctgtatgagcgaagtgagaagggcggcctgacagtgatcaccatgacaccaccagaccagggcccaggcattcagggagacaccacctacaccgtgcccgtgtccttccagtac…	MSHNVIATIYQARVIAWAKARVPPLKVVVENEAYTPKEGETYLRAYTLPADTASNTLGGDHRLYTGVFQASVVVPSGKYRGPAGGLADEISALFPLYERSEKGGLTVITMTPPDQGPGIQGDTTYTVPVSFQYRADTN
Pseudomonas\phage\222\rc_27306_27959	27306	27959	+	tail tube protein	atgggctacaaaattcccaatggcggcaccttccagcacgctgcgacttacgccacagctctgtctttcaccgcaatttccaacgcctccgaggcggtcgccaccgttctgggcgccgacctggacgccggcgacatcgtgctgctgacctccggctggagcaagctggacaacaaggtggtgcgcattaaagccgcgactgccacggcgatcaccctggaagggatcgataccaccgatacgcagctgttcccggctggcaacggtgcaggcaccatgaaaaagatcctcacctgggtactgattccgcaggtcaccgacctggctttctccggcggcgagcagaactatctcgacgtcaccttcctggaagatgaccagggcaagcagattccgacc…	MGYKIPNGGTFQHAATYATALSFTAISNASEAVATVLGADLDAGDIVLLTSGWSKLDNKVVRIKAATATAITLEGIDTTDTQLFPAGNGAGTMKKILTWVLIPQVTDLAFSGGEQNYLDVTFLEDDQGKQIPTDKSAASMVLTIADDPVQPFNAVLMAADAGKKVQAARLNLPGNDTLLYGAYTSFSKQPAVSRNNLLTRTVNLALQSEPTRYLTSV
Pseudomonas\phage\222\rc_27963_28343	27963	28343	+	FIG00958640: hypothetical protein	atggcaaagttctcgctgatccagaatccaaccttcagggctgacgtgctgatcccccagctgggcggcgagccggtgaaggtggggtttgagttcaagtacctggaccggaccggcctggccgagctctacgctgagtggggcgagcgccacaaggccctggggttgaaggctgacgagatggacctgaaagccttcaccgcggcccagatcgacctacaggtggatcaggtgaaggctgtggtggccggctgggacttcgaagaagagttcaacgaccagaatatccgcatcctggtcacctcgattgtctcgatacccagcgcggtattggccgcatattccgaggcgttcaaccaggcccgcctgggaaactcctaa	MAKFSLIQNPTFRADVLIPQLGGEPVKVGFEFKYLDRTGLAELYAEWGERHKALGLKADEMDLKAFTAAQIDLQVDQVKAVVAGWDFEEEFNDQNIRILVTSIVSIPSAVLAAYSEAFNQARLGNS
Pseudomonas\phage\222\rc_28376_28657	28376	28657	+	FIG00955845: hypothetical protein	ttggctgaggaactgaaggtctttggctttcgggtgggtgatctaacgggcgattgtgaggtctggccagataactggccggccttcaccgtcttcgaggcgatgagcactcagtggcgggtcggcgcgtgcggcgctaccggtttggactacggcgtcctgccgagcgtcatcggaatgtgtggcgtgccggctggctccaggcaaagcattttcagtgacatccggcagatggaggctgaagccctggccgtaatggctgaacagagagacaacaaatga	MAEELKVFGFRVGDLTGDCEVWPDNWPAFTVFEAMSTQWRVGACGATGLDYGVLPSVIGMCGVPAGSRQSIFSDIRQMEAEALAVMAEQRDNK
Pseudomonas\phage\222\rc_28654_31881	28654	31881	+	tail tape measure protein	atgagcactaccttcgcttcgcttggcattgcggttgagtcgtctcaggcggtcaaggctgccgatgacttggataaactggtcgacgcggccgaaggggcagagaaggccgtcgatgaccttggcaaggctggggagggcctggccaacactggcaagaaaatcagccaggcggaggcggaggccgcccagggcatcgataaagcgaccagtgcgaaggagcgccaggtcgacgcgagccgcaaggccgggacaagtgccgccagcgaaatcgccatcatcagccagctcgacagggcgatgaccggcaatatcgacagcatggagaagctggtccaggcagagggattgcttgagcgagcccgcaagggtgggctggtcaccatcgagcagcaagag…	MSTTFASLGIAVESSQAVKAADDLDKLVDAAEGAEKAVDDLGKAGEGLANTGKKISQAEAEAAQGIDKATSAKERQVDASRKAGTSAASEIAIISQLDRAMTGNIDSMEKLVQAEGLLERARKGGLVTIEQQEAYQERLGKSFDKIEKAEAKETAQKQRLIDAENRQIEALKRTVNSIDPVTKELAKLEAQEKAAHEAFRLGAINAERYSEALAKVGKDRAGITATEGAFDKLKLGTRQAQENVMQLANALQSGDWGSGARAVAQLGAGAGASAASLLSMAAPIALAAAAVGTLAAAYFQGVGQAEKFNDALIASGGAAGKTTAQLTAMSLALGKGGNLSQASEALLAIVSSGELTGSTFDSVARAATELSVATGRSSDEIAKQLISNKGDVAALAAEY…
Pseudomonas\phage\222\rc_31885_32223	31885	32223	+	Phage minor tail protein	atggcaatcgaacgattcacctgggcaactgaaaagggcgccgaaggggaaatcactcagcgcgtccggaccaagcagttcggcgacggatacgctcagtcggttgaggacgggatcaataacaggtcccagtcctggccggtgacttttaccgggttgaagccccgcatcaaggagatcatggcgttccttgatcggcacaagggggcaaagggctttctatgggagccgcccctgggtgagcttggtctctacaagtgcaacggctacaagccggttcaccgcggtggatttgcttacgccatcaccgccaccttcgaacaaacctttcacccctga	MAIERFTWATEKGAEGEITQRVRTKQFGDGYAQSVEDGINNRSQSWPVTFTGLKPRIKEIMAFLDRHKGAKGFLWEPPLGELGLYKCNGYKPVHRGGFAYAITATFEQTFHP
Pseudomonas\phage\222\rc_32235_32987	32235	32987	+	Phage tail tip, assembly protein L	atggcactgatcacggacttccagaagctggagcccggcggcgagattcgcctgttcgaaattgacggtaccgagtacggggccgattacctgcggtttcacggtcacgctatcccgcacacgccggaagaattgctagcctacgccgggctggaagaggacttgcctgccaagtcgatttggtggcagggggcggaatacgccgcctggccggtgcagatcgagggcataggctccagcagcgacggcacggccacaaggccgacctttgccgccggcaacgtgaacgggcgggtcaccgctctgtgcctggcctttgatgacctgctgaagttcaagctgacgatccgcgagaccctggcccagtacctggatgcggcgaacttccccgatggaaac…	MALITDFQKLEPGGEIRLFEIDGTEYGADYLRFHGHAIPHTPEELLAYAGLEEDLPAKSIWWQGAEYAAWPVQIEGIGSSSDGTATRPTFAAGNVNGRVTALCLAFDDLLKFKLTIRETLAQYLDAANFPDGNPTADPTQEALEIWYIDQKTSEDGEAVVWELSSPGEIDNHGLPGRQMTTFCHWAMTNGYRGPDCGYTGAAMFDDEDNPTDDPAKDQCKGCLSSCKLRFGENNELSHGGFPAVSLIARS
Pseudomonas\phage\222\rc_32990_33754	32990	33754	+	Phage tail tip, assembly protein K	atgcgcaagcacatcttgagcgcgatccaggcgcatgccgcagctgagtatccgaaggagtgctgcggcctggtcctggccattggtcgcaggcagcagtacttcccgtgccgaaacatctcgactgagccgagcgaagaattccggcttgacccggaggactacgccgcggcggaagacctgggcgaggtgatcggcattgttcattcgcacccagacgccaccagcaggccgtcacctcgggacctggctatgtgcgaggtcacggccttgccctggcacattctgagctggcctgagggcgatctgcgcacggttaccccatcgggctctacgccgcttctcaggcgcccattcgtgcatggcgcctgggactgctggcaggtctgcgcggattgg…	MRKHILSAIQAHAAAEYPKECCGLVLAIGRRQQYFPCRNISTEPSEEFRLDPEDYAAAEDLGEVIGIVHSHPDATSRPSPRDLAMCEVTALPWHILSWPEGDLRTVTPSGSTPLLRRPFVHGAWDCWQVCADWYKREWGLEFEAFQRTDGWWERAENVSLYEHHYEAAGFVRVDRPQRGDMIIMHVGRTVHPNHAGIYLGADPELPGEESGTYGSGPFLLHHLYGRPSEIIVYGGPWAQRTRLILRHVSARLLS
Pseudomonas\phage\222\rc_33838_34644	33838	34644	+	putative lipoprotein	atgaaaaggatagttttgcttggggccatcgccgctctgcttgtcgggtgcggggagaagaaaatagacggggcaacggaagaatcgttcaagaaatcaataggtgctgttagcgagtctcttcctgcagaaaaacgagagcagttcaagcaggatgtgatcctcctttctatgaaaggcattgatcttgccggggtaatgagtgggaaacaaacatcccaaagcgttctggatacagctcgtcaagatatggatgggaagactgctgctcaaatcatggatcaggcgtcggctgttcggcttgagcgcgagaggcgtgaaaaagatcaagcgcttgcggaaattcaggagttgatttccatacagagcaaggcggagagcgcgaaggcgcagcttcaa…	MKRIVLLGAIAALLVGCGEKKIDGATEESFKKSIGAVSESLPAEKREQFKQDVILLSMKGIDLAGVMSGKQTSQSVLDTARQDMDGKTAAQIMDQASAVRLERERREKDQALAEIQELISIQSKAESAKAQLQAFTVSKSRFYLESQQYISQKKPFIELSVKNGTTQAVSRAYFKGTIASPGRSIPWLSDVFNYEIPGGLEPGETANWVLGPNPYSDWGKVDAPADAVFTVEVYRLDGADKKALYSSEGLTEANQKRLEALQKKYSVN
Pseudomonas\phage\222\rc_34661_35011	34661	35011	+	phage protein	atgcggattttgattgcggcggtagctgtggcgatgctggcggggtgcatggcgccgacgatgaacgaagctcgcaaggaagtgccttataaggtgctgacctcgaaaaagtccgacgccgtgctggctaaatgcattcagtatgaatggcaaaaccaaccaatcttcggcggtacgccgggtgccacacttcagcctggacgcgatgccggatacacagtgttcactgagggctcgcagtacttcgttgatatccagccaaagggctcaggctctgaggcaaagtattacgtagtggttggtaactggattgcaaacaaacgtctgaccgcgctacggggctgcctgtag	MRILIAAVAVAMLAGCMAPTMNEARKEVPYKVLTSKKSDAVLAKCIQYEWQNQPIFGGTPGATLQPGRDAGYTVFTEGSQYFVDIQPKGSGSEAKYYVVVGNWIANKRLTALRGCL
Pseudomonas\phage\222\rc_35158_35685	35158	35685	+	Bacteriophage lambda tail assembly protein I	atggcagtgaggagccctgccgaggcggtgaaggccctgtgcgtacagattcccggcttcgagcgcttcttgtccaatgctaagtcccgtgggtttgagttcgctgtatttcgcggtaagacaaacctggtggagaaggaacttgattttgcgggagagggtgatattcgcattgctccagtgatcaccggcagcaagcgcggtggcgccctgcaaaccatcgtgggtgcagttctggttgtggttggccttatcatcaccggggggactttcggtgctggcgcgccatttggttcagcgttgatcatgacgggcgggtcgatgatgctgggcggtgtgatccaaatgctcagcccccaacctggcggcctcaagaccagtgccgcaccagagaacacg…	MAVRSPAEAVKALCVQIPGFERFLSNAKSRGFEFAVFRGKTNLVEKELDFAGEGDIRIAPVITGSKRGGALQTIVGAVLVVVGLIITGGTFGAGAPFGSALIMTGGSMMLGGVIQMLSPQPGGLKTSAAPENTPGYAFGSAKNTTASGNPVPLCYGKRRVGGAIISAAIYAEDQM
Pseudomonas\phage\222\rc_35745_39410	35745	39410	+	Phage tail tip, host specificity protein J	atgggcgtagtacaaaacatccaagtccacggcgccaagggcggcgaaaagaaacccaaggcaccgatcgaggcgccggacagcctgcgctctgtagccatagccaaaatgctgattgcggtgggcgagggcgagtttgaaggcgtgccgacagcgcgcgatatctacctcgacaacaccccgctgcaagacccgcagggaaacatgaacttcccgaacgttaaatgggaatggcgtaccggggcagtggaccaggcctatattcagggcatcccatcggtcgagaacgagaccaccatcagcaccgagttgcgcagcggcaccccgtggattcgtgcaatcaacaacgtccagctttcggccgtgcgcctgcgctttgcctggccgatgcttcagtcc…	MGVVQNIQVHGAKGGEKKPKAPIEAPDSLRSVAIAKMLIAVGEGEFEGVPTARDIYLDNTPLQDPQGNMNFPNVKWEWRTGAVDQAYIQGIPSVENETTISTELRSGTPWIRAINNVQLSAVRLRFAWPMLQSIDAAGNINGYRIAYKVEVATDGGSYQEVLNEAVDGKTTSVYERTRRINLPPATSGWLLRVTRITPNQNNNKIADTMQIAGFTEVIDAKLRYPNTALLYIEFSAEQFRSIPAVTVETKLKKVLVPANYDPVARTYSGIWDGSFKLAWTDNPTWMTYDITVSDRFGLGRRIRPWQVDKWELYRISQYCDQLVPDGKGGTEPRFICNLNLQSKADAWTLLRDISAIYRGMTYWAQGQVFTLSDMPRDTDFDFAYTRANVIDGKFTYSSA…
Pseudomonas\phage\222\rc_39622_39449	39622	39449	-	hypothetical protein	atgagcaagaaaacacgcacaactctccgcaatgaattttgcataaacaccagcgacgtgttgcttatcgtccatcgtcggtgttactggcagcgggccgcgatattcagtagcccttatcagtcggctaaaaccatcatagctttcgacaccgttcgccctgaaagtctgtag	MSKKTRTTLRNEFCINTSDVLLIVHRRCYWQRAAIFSSPYQSAKTIIAFDTVRPESL
Pseudomonas\phage\222\rc_39724_40449	39724	40449	+	hypothetical protein	atgagcacagcaggatttgaggtatacaacgacctgaaccagttggtgattagctcgaacttcccggttatgaatatgtcacaggtgggtgtggcgaattgtgtgatgatcgatccttacaatagcgaagggcgggtaatgtaccctggcggcgccatcaggtacgactttcctattgttgcgctcaaacctctgacattgaaccttttcccgcgccttggtggcgtcaccgcgaacccgagcgactggaacgaccgtcgttttgttgggcttagattcctggctcagaactggaacttcgctccagttactgggcaggtccaggcgtatctgttcgaggcgtttgccattgatagcggtagcaagttcggcatgcagtcatttgacgagagcgggcgc…	MSTAGFEVYNDLNQLVISSNFPVMNMSQVGVANCVMIDPYNSEGRVMYPGGAIRYDFPIVALKPLTLNLFPRLGGVTANPSDWNDRRFVGLRFLAQNWNFAPVTGQVQAYLFEAFAIDSGSKFGMQSFDESGRLLFDSESVAMRVVKVGKPADATYDGYQDHGSGVGFGGYRTLFYSVPWPNDAEAYVEVSGGTYTSGGEGSGGVWGFVGNFKRLTLAYTYMKDYGLGGYTPGSVMFVKRT
Pseudomonas\phage\222\rc_40581_42047	40581	42047	+	Tail fiber protein	atggcaagacaggaaatcaatcttggagctctgccaagcggagtaggtggagacacccctagagtggcgaacacaaaaatcaacgacatgaccgaggagctttatgcggcggtcgaggagggcggaggaaaggttcagacagtcgcgggcgtcgaggctgacgcgggcaaggacatccccaaggcgcagctggcgaccgctctcggcgtagacgataaggtcgataaggaggtaatggatacagccctcgggaacaaggtcgacaaggtggccggcaaggggctgtcgtcgaacgacttcacgaccactgaaaagaccaagctgagcactctggtcaacccagccgcctatggcgtgggcggccccgcgccactcgtagacaatatctaccaagtcaaa…	MARQEINLGALPSGVGGDTPRVANTKINDMTEELYAAVEEGGGKVQTVAGVEADAGKDIPKAQLATALGVDDKVDKEVMDTALGNKVDKVAGKGLSSNDFTTTEKTKLSTLVNPAAYGVGGPAPLVDNIYQVKDGGITYWNQATTGRPPTGGQGNLISMTGGLNGSASTFIATSLDEDKVFFSRVNGATRAPWKQFLLAGDQGIGGPAIPVPGGDCNKAVTAGVFRTVPETVNGRNVYGLLEVFDYGDNGNSKIQRLTATYGHPIGEATWFRSGTDQGARWSTWQRLVAAGNFGIGADPRTGSPSELVKAINDANVLEPNGTYLVHAETANSPRVYGTFRMEWYDANGWTQTITEIATGYIWTRGCINGSIQPWGRNFTETVSNANGTATKFPDGTMIC…
Pseudomonas\phage\222\rc_42052_42435	42052	42435	+	structural protein	atgattatcaacttctcaccgatcaacgccccagactggacgccgcttaagtcagtgttcgtcaaaggcctaacaatcactatcaatggcgagcccttcgatttctcgcccctgggcaagggctacgagctatcacttgaggctatcggctcccctctgttcgctgacaaggccgtcatgtccgctgacggtgtcctggcagtcactctgctcatgccttacgacgaagcgacggccaccgacgccattcgctttcctgatcctgtgatggtgaccgccgatggtccggtggacattcccaccgatcacccggcgccacctccagaacccccaaccatcgaggacgaccatggatttctcgcagagcaagaaaacgttcactga	MIINFSPINAPDWTPLKSVFVKGLTITINGEPFDFSPLGKGYELSLEAIGSPLFADKAVMSADGVLAVTLLMPYDEATATDAIRFPDPVMVTADGPVDIPTDHPAPPPEPPTIEDDHGFLAEQENVH
Pseudomonas\phage\222\rc_42631_43074	42631	43074	+	Endolysin; beta-N-acetylglucosaminidase	atgaccattcaaaatgcccgcggcgtccgcaaccgcaacccgggaaacatcgactacaacccccgcaacgactggcagggccaactcggcaaggagccgaacggccgattcgctgttttcgacaccgctgagaacggcatccgtgccctgggcaagttgctgctcaactaccgcggcaaggacggtatgccgggtgtcggcggcccaggcatcgacaccccccgtgagttcatcactcgctgggcgcccgggaacgagaacgacaccgaggcctacatcgccgcaattgccaagcgcttgggcgtgaaggcgaacgatgtgatcgacatcaagaacccggcgaccctgcgcgccgtgatgctcgggatcatcgtgcacgaaaacggcggcaacccttac…	MTIQNARGVRNRNPGNIDYNPRNDWQGQLGKEPNGRFAVFDTAENGIRALGKLLLNYRGKDGMPGVGGPGIDTPREFITRWAPGNENDTEAYIAAIAKRLGVKANDVIDIKNPATLRAVMLGIIVHENGGNPYPDAVFEEGLRRALR
Pseudomonas\phage\222\rc_43071_43445	43071	43445	+	hypothetical protein	gtgagcgccggcgcctggcgggtggttggcattctgctggccgtcgtcctggtgttggtcgccggcgctgccctgggggcctggctgtcttccaggcattaccggccgctgctcgacaccgctcaaaccgagttggccacgacaaaggctggccgcgacaacctggaagccctggctggtgagcagggccggaagctgggtgatctagtgctggccggcgaggagcgcgagcgccgtgctgctcaggcccaggccgacgcccaggaactggcgcagcacgactactcggcggcgaatcgactgctgcaggagcgtaccggcggtgacccggcgccggcggccgaatcgatcattgatcaggagctgggcttatga	MSAGAWRVVGILLAVVLVLVAGAALGAWLSSRHYRPLLDTAQTELATTKAGRDNLEALAGEQGRKLGDLVLAGEERERRAAQAQADAQELAQHDYSAANRLLQERTGGDPAPAAESIIDQELGL
Pseudomonas\phage\222\rc_43442_43699	43442	43699	+	Phage protein	atgaagtggttgctgatgggagccgtggtgctgatggcagggtgtgcggcgcgggagcctgaagtccgtaccgtccgggtggaggtaccggtgcaagtaccctgcagagtgtcggcggtgcccgtgccagcctggtccacggacagcctcaagaagaccgacagcctggagctgaaggtgcgggcgctgctggcagagcggcggcagcggatcgggtacgagagacaactggaggcggcggtttccgcttgccaatag	MKWLLMGAVVLMAGCAAREPEVRTVRVEVPVQVPCRVSAVPVPAWSTDSLKKTDSLELKVRALLAERRQRIGYERQLEAAVSACQ
Pseudomonas\phage\222\rc_43820_44581	43820	44581	+	Phage DNA adenine methylase (EC 2.1.1.72)	atgagtacaccaatttttccatggatgggcggcaagcgccgcatggccaaacacattcttccggagtttcctgagcatgactgctatgtcgaaccgttttgcggtggcgcagcgctgttcttcatgaaggatcccagtcgggtcgaggtgatcaacgattatgacggtgaggtcgtcaacctctatcgagtagtggccaaccaccttgatgagtttgtccgccagtttcgctggtccctggtcagtcgaaagatgtttgaatgggccaacattcaagcggtaccggcgttgaccgatattcagcgggcggcccgattcttctacctgcagcagttgtgttttggggcgaagccgacaggccgaaccttcggcacagccaccactgcaccaccaaagctg…	MSTPIFPWMGGKRRMAKHILPEFPEHDCYVEPFCGGAALFFMKDPSRVEVINDYDGEVVNLYRVVANHLDEFVRQFRWSLVSRKMFEWANIQAVPALTDIQRAARFFYLQQLCFGAKPTGRTFGTATTAPPKLNLLRIEEKLSEAHLRLARTTIEHLDWKACIKRYDRKHTLFYLDPPYWETAGYEAGAFSFDQYQDMADLARSISGRMVISINDHPQIRDVFAGLRLKVVPFRHGVGGKGGKAVNELVYFNW
Pseudomonas\phage\222\rc_45323_44619	45323	44619	-	Gifsy-2 prophage protein/SOS response associated peptidase (SRAP)	atgtgcggaagactctcgcaataccgcggcatccacgacttcgtcgcagccctgagcatgcccggggccctgatcaataacgtcggtgatcagcccctggggcgctacaacgcggcgccgacgatgcagctcgccctcttccacgtcgccgacgacacgttacacgctgacgccgtgcgctggggttggcggccacattgggccaccgaccgcgccgcgccgatcaatgcacgcgtcgagaaagtcgcccacgggcccttcttccgccagatctggccacaccgggccatatgcccaatagacaactggtttgaatgggtggacgaaggcggcccgaaaaagcagccgtacctgatccggcaccgcgacggctcccccatcctctgcgcctcaattgga…	MCGRLSQYRGIHDFVAALSMPGALINNVGDQPLGRYNAAPTMQLALFHVADDTLHADAVRWGWRPHWATDRAAPINARVEKVAHGPFFRQIWPHRAICPIDNWFEWVDEGGPKKQPYLIRHRDGSPILCASIGQLPDPDEGHGEHDGFVIITADSAGGMVDIHDRRPVVLAPDLAREWLDLATPKERAEQIALHQGEPAEAFEWFKVSSSVGNVRNQGPELIEPRALEISKNPP
Pseudomonas\phage\222\rc_45682_45344	45682	45344	-	minor tail protein	gtgcataccgaagacaccgacacagccgacgactggctgggcatccccacgcccctggaaacctgcaagcagcacatcctgctgctggaaaatgaagttgcggagctgaacctgcagcttcgcgcagcccgggagaacatcttcaagctggtcaacatgcaggtccagaccgagaaggaccgcgacgaggccctggcacgacttcgtgagaaggccggagaagcttcagatctgcgccggaaagtcagcgaccttgagctgagtgttcggagcaaggaccgggctaacgaggatctgcgccgacaaatacccgccggcgcacgcggaaagctacgctga	MHTEDTDTADDWLGIPTPLETCKQHILLLENEVAELNLQLRAARENIFKLVNMQVQTEKDRDEALARLREKAGEASDLRRKVSDLELSVRSKDRANEDLRRQIPAGARGKLR
Pseudomonas\phage\222\rc 45980_45851	45980	45851		Ser tRNA gene	gctcgcttctcccagcgcttcggaaagttgaagtcgtattcgaccaccaggcggttcaacagggtgtcag
Pseudomonas\phage\222\rc_47154_46105	47154	46105	-	Phage integrase/tyrosine-type recombinase	atgcgcccccgcaagaccgagcaccaccacctgccaccccggatgtacaaacgctcccggaagcgcaagaacggcagcgtctggacggcttactactaccgcgaccttctcggaaaggatatcccgctaggcaaggatctagaccaagcaaggatgaaatgggctgaactcgaggcgaaggaaaagccgctggacctgcgcaccatgaaaggcatcttcgatcgatacatccgcgaggtggtccccaagaaagcaccgcgcacgcagaaggataacctggcggagatcaagcaactccgtacagtgttcgatagcgcaccaattgacgcgatcaccccagcgtcgattgccggttaccgggacgcccgatccgccaaggttcgggctaaccgtgagatt…	MRPRKTEHHHLPPRMYKRSRKRKNGSVWTAYYYRDLLGKDIPLGKDLDQARMKWAELEAKEKPLDLRTMKGIFDRYIREVVPKKAPRTQKDNLAEIKQLRTVFDSAPIDAITPASIAGYRDARSAKVRANREIATLSHIFNIAREWGLTTKENPCQGVRKNKETPRDYYANDVVWNAVYKKAAQELKDAMDLAYLTGQRPADVLVMRKDDIEGGYLVVQQNKTQKKLRILLTAGGETNSLGRLIAEISARNSQHVSSYLIVSRHGKRMTATMLRKRWDAARENAKSAALEIGDELLAAKIAGFQFRDIRPKAASEIADVGEASLLLGHTKGDITERVYRRIGAIAKPSK
Pseudomonas\phage\222\rc_47398_47156	47398	47156	-	hypothetical protein	atggaagccgagatcctttcggaagaagagctagccgacatcaccggctacaagggtcgattccaccagagacgctggctggacgaccgacagtggctgtatgtcgagagccgcggcggccggcctctagtgggtcgccagtacgcccgcataaagctgggcgctgctgttccgacaatccttgaccctaacccaccgccggcagcgccggcatggacgccagacttttcgcgagtgaactga	MEAEILSEEELADITGYKGRFHQRRWLDDRQWLYVESRGGRPLVGRQYARIKLGAAVPTILDPNPPPAAPAWTPDFSRVN
Pseudomonas\phage\222\rc_47816_47436	47816	47436	-	hypothetical protein	atgcccgaaatcaaatgcgaatacggccacacccagagcgtcgggaccgatgcctgggtcgccaccctaaccctggaccagatgcgctacgcccgtgaccaaatggccgagaagatcaaggctgccgaggcacagccaaagcgcaccgtgtggcgggtaagcaacggcaccatctgcgaggggaattaccgcgaggaggacttcgagaaagcagttgatcacctgctgcggatctacaagggcgaattcatgaaggccgcgccggaatggatcgagaagccgttcggctatctggtgttcgagcgccagctgccgagcctgaccccggagctggttacccagctcgaatacgacaacgaatggttccccgccaagccctaa	MPEIKCEYGHTQSVGTDAWVATLTLDQMRYARDQMAEKIKAAEAQPKRTVWRVSNGTICEGNYREEDFEKAVDHLLRIYKGEFMKAAPEWIEKPFGYLVFERQLPSLTPELVTQLEYDNEWFPAKP
Pseudomonas\phage\222\rc_48624_47872	48624	47872	-	phosphoadenosine phosphosulfate reductase	atgaaactcaatgaacacgttgaggccttggtggcctccggcgcgcttttcgtcgccaatcattccggcggcaaggactcccaggcccaactgatcaagttgctggaggtgataccagccagccaactgatcgtcgttcacgcctgcctgggagacatggaatggccaggcgcccttgagctggcccgcgaccaagcggaagcagccgacctccccttcatcgtagctaaggccaaaaagaccctgctggaaatggtcgaacgccgtttcgagagccggcccgaggtgccgagctggccgtccgcatccaccaggcaatgcaccagcgacctcaagcggggccctatccaacgcgaagtgcgccggtatgccaaggacaacggatacaaggtggtggtc…	MKLNEHVEALVASGALFVANHSGGKDSQAQLIKLLEVIPASQLIVVHACLGDMEWPGALELARDQAEAADLPFIVAKAKKTLLEMVERRFESRPEVPSWPSASTRQCTSDLKRGPIQREVRRYAKDNGYKVVVNCLGLRAEESPGRAKRKEFSQMGISNSVLTWYEWLVVHDMKTEEVFSTIAAAGQTPHYAYAEGNDRLSCVYCMFGSKGDLRNGRRHHPGLLAQYNALEKKTGYTMHMSRIPLIELSA
Pseudomonas\phage\222\rc_49554_48769	49554	48769	-	Adenine-specific methyltransferase (EC 2.1.1.72)	atgagcgagtaccagctctatctcggcgactgtctggaggtcatgaaagagcttcccaatgccagcgtcgacatggtgctggccgatcttccctacggttcaacgcggtgcgcctgggacactatcatccccctcgagccgctctggcgtgagtatttgcggatcgccaagcccgaagctgcgatcgtgctgtgcgccgcacagccgttcgcctcgatgctggtggcgagcaacccgaagctctaccggtatgagtggatttgggagaaaggtaacgccacggggttcctgaactcaaagaaacagccgctacgggcacatgaaagcgcccaagtcttctatcgcaagcagccggtctacaacccgcagatgtccactgggcatgaacgcaagacggcg…	MSEYQLYLGDCLEVMKELPNASVDMVLADLPYGSTRCAWDTIIPLEPLWREYLRIAKPEAAIVLCAAQPFASMLVASNPKLYRYEWIWEKGNATGFLNSKKQPLRAHESAQVFYRKQPVYNPQMSTGHERKTAKRKTVNSECYGKALALTEYDSTERYPRSVQFFSSDKQAGSFHPTQKPVAWMSFLVSTYTQPGQVVLDNSMGSGTTGVACMQLGRQFIGIERDLDEDGNRLGYFDIAHQRIADAIAERDAPVPQIELFG
Pseudomonas\phage\222\rc_49915_49601	49915	49601	-	hypothetical protein	atgcctgaagaaaagttgattggccgcgtagaagtcgtgcgagacgaaaacgggtactggtaccaccccggcatcccgagctttggcggaactgaagaccccgcgccatacaaggcttgggcaactgagcaggggctcgagctaaagacctgggacatggattcggacctggttgatcatccctactacggcggtgccgcccactgcaacgggtgggatccacagccgccagggccagagtggttcctcatgggcatattcgacactgaggatggcccccatgtgcagtgggcgcgccgggcggtgaccccatga	MPEEKLIGRVEVVRDENGYWYHPGIPSFGGTEDPAPYKAWATEQGLELKTWDMDSDLVDHPYYGGAAHCNGWDPQPPGPEWFLMGIFDTEDGPHVQWARRAVTP
Pseudomonas\phage\222\rc_50022_50687	50022	50687	+	hypothetical protein	ttgccggataattttggtcgtttggaacatcgtagattgagcaatcatttttcaggaacagtagcccgttacgcggtgacattgatttgggtccttatatttcttagctcaagcagctgggttcttgtcggctctgttgcctactgggtaaagaatgggtggttgccgccagacagtgcgggatgggcccaggcaatcggtgggttgttagcggtgatcgtggcaatatctgtgcctgcttatcagggctaccaacagcagaaacaacttcaagataaagatttgaaggtccgatctgacgggttgcaagcgacgagggctctcatggaacatttgctgggcgttcagaagcgattgcgtaaggggcttgtggattttcaacttcgtagaggctcattt…	MPDNFGRLEHRRLSNHFSGTVARYAVTLIWVLIFLSSSSWVLVGSVAYWVKNGWLPPDSAGWAQAIGGLLAVIVAISVPAYQGYQQQKQLQDKDLKVRSDGLQATRALMEHLLGVQKRLRKGLVDFQLRRGSFTPLDGAKASAHDAKQAAAMLRELSVVALSVEMVHFVVGMREVASYGEFSAAIMDSNHSVLTPGMLQQLDVNIISLQKWISELDDLEQH
Pseudomonas\phage\222\rc_51311_50715	51311	50715	-	hypothetical protein	atgcctacagaaaacaaactcgctgagcccgcgccaagtctggctaacggttgcgacctgaatgctgcgacctgggccgatttcgtgacgcgccttcgccatgactgtgttggtgccggtgtgcacgatcactgcaccgcggcggcgatcttcatcgtccaggccaggcgcattacctacggaatagacaccgactacagcgcaaaccgagttctgatcgatcactgcaacgagggcgaatggttctcgccgaaggattactgggacgaccgagacgaagatgaacgcgtggctctgaacaaggcaatgcaggactggtcggactgccagttcatgaaggccgacgagtcggaccagtggtatgtcctcggtgagctggaagggcacgccgtcactggc…	MPTENKLAEPAPSLANGCDLNAATWADFVTRLRHDCVGAGVHDHCTAAAIFIVQARRITYGIDTDYSANRVLIDHCNEGEWFSPKDYWDDRDEDERVALNKAMQDWSDCQFMKADESDQWYVLGELEGHAVTGWCESWEYINAHFTKDAAEAFIRRKKHDYRKGMRVYVDSQYYAWEFEAIKEAILDGTLTYIPKVIK
Pseudomonas\phage\222\rc_51382_51612	51382	51612	+	hypothetical protein	atgacaaagcacgatatttatgatgagcacgaaggctttcagctctggaactacatggagtgcgagaaggacgaggagggccgggagacctggcggatcaacgtcgaagtgaagcggggcggcgaagtggttgtgccggtcattgctggtgatcgaaccttcgccgaccgaggtctggcgcaggccgcgggccgagagctgggcgctaagttaatttcttgcaaagggtaa	MTKHDIYDEHEGFQLWNYMECEKDEEGRETWRINVEVKRGGEVVVPVIAGDRTFADRGLAQAAGRELGAKLISCKG
Pseudomonas\phage\222\rc_51998_51870	51998	51870	-	hypothetical protein	atgcgctcggtgagtgctgtgactcgctatcagaaaagcaagtcgccatatccccacacaaccgttccaaaaatgattgcgcagaatgcagcccttcggcaccaaactagctttcttacatgcatctga	MRSVSAVTRYQKSKSPYPHTTVPKMIAQNAALRHQTSFLTCI
Pseudomonas\phage\222\rc_52387_52088	52387	52088	-	hypothetical protein	atgcaagcagtcatctacgcaggcctgcgtaacggcgcccgcgaccagaagatccacgacgccctgatctacaagcgtgtgatcgaggtagcccgggagttccagctttccccgggcaccatacgcgcagcagagaaacgcatcgccaacacatctgttttcgagctgagcctactgggggggggggcaacccgatgccgatcggcaaggtcgtggccgaatccttccgcaaggccgcgcttggcgcctaccggaactaccacggcacctttagaaaccttgaactgccctgctgggtga	MQAVIYAGLRNGARDQKIHDALIYKRVIEVAREFQLSPGTIRAAEKRIANTSVFELSLLGGGATRCRSARSWPNPSARPRLAPTGTTTAPLETLNCPAG
Pseudomonas\phage\222\rc_53231_52473	53231	52473	-	hypothetical protein	atgaacgacgaacaacgccaccaggaatggatcactcagcgtagagcttcggaagacaagcgtcgtgagcgcgccgccgaatgcctgaaggatcaccagtacacagttctggccgacaccgaacagctgaaggcatggcgctgcaaagcccctggaaccaactgctacgccttcgacatcctcatcacgcgcttcggcatcgctactgttggggacatcgacggcctgacatttagcgtcggcctgtcctacggcatcgagttcctcgctggtgacgacatcggctactacatccactcgaagctggagcggaactgccaggagcgcgaattcgacgaggacgccttccgctccgccctggtgactggcacgtgcaacaggatatgtgaacacgtcgac…	MNDEQRHQEWITQRRASEDKRRERAAECLKDHQYTVLADTEQLKAWRCKAPGTNCYAFDILITRFGIATVGDIDGLTFSVGLSYGIEFLAGDDIGYYIHSKLERNCQEREFDEDAFRSALVTGTCNRICEHVDEDERGELPEWVHNDGGRYEAGRWSELRELVKEKLQALEFGEDGYDFWDELNDRLYEAEHVEYIEQASLLMSEHHEELGLGCDYWEINIDKPRDSLINRLYLINHAAKAILAQQDAAKAA
Pseudomonas\phage\222\rc_53243_53581	53243	53581	+	hypothetical protein	atgcgtgcgccgccctccgtggccggatttggtggcgtgaagttggtttgtggactatctcttgatggcccggcatggagccggatcaaggagagtgagatgaacggcgaccgacccgttagcgaattcgtgagattaaaaaacggcaagcaggctcacgtttgttattcatgggctgatggcctaaaacacgtagtcattcgggctactgttttggttgatacaggaggtggcttttcaacagttgccggccatgttcaaggccctgtaagtcaggatgaagctaattcacaggggatcactgttgcaaatgtttggtatgaccgacaaaacggttag	MRAPPSVAGFGGVKLVCGLSLDGPAWSRIKESEMNGDRPVSEFVRLKNGKQAHVCYSWADGLKHVVIRATVLVDTGGGFSTVAGHVQGPVSQDEANSQGITVANVWYDRQNG
Pseudomonas\phage\222\rc_53647_53991	53647	53991	+	hypothetical protein	atggagccggatagggagaaactcatggttggtattcccgaactaaaggcttatcaccagctcaaccagaaggcacttgaaatccatcgtcagtggaatgatctggacgcccacgcactgctccttctcgcagcctcattgaaagagtctgcacagcctctgagcgacctgggtggtgaggaatggcatcgaaaaaaggacatgagtcgccacctcgcgtgccttgtgaattacctcaaagacgatgaaaaggataaatgctggtcagatatcaaggatttgatctacgccgacctcccagcccttggttatcgcctactcacgctggctgattcccgcctttaa	MEPDREKLMVGIPELKAYHQLNQKALEIHRQWNDLDAHALLLLAASLKESAQPLSDLGGEEWHRKKDMSRHLACLVNYLKDDEKDKCWSDIKDLIYADLPALGYRLLTLADSRL
Pseudomonas\phage\222\rc_55010_53988	55010	53988	-	Nucleoid-associated protein NdpA/YejK	atgcccgaggtaatcgcaatgccagtaattcacagcatcatccacaagatcgacaagaagccggacggtagccctgctgtgctccactacgcgggtgccgagctggcggaaagcgaagttcgcgacgacctgatgcaccaggtcaacgaaagctacaacgccaaacagggtaaggcctggggcctgttccatcctgaatccggtgcataccccctcagcggctggctggccaagtacttggccggcggggaagacttcatcgagttcagcaagtccgcagtcgagcacctaacaaagctgatggaagaatcgaacctctccgtaggcgggcacgccctcttctgccactaccagcaaggcctgacccagtacctggtaattgccctgctgcaggaaact…	MPEVIAMPVIHSIIHKIDKKPDGSPAVLHYAGAELAESEVRDDLMHQVNESYNAKQGKAWGLFHPESGAYPLSGWLAKYLAGGEDFIEFSKSAVEHLTKLMEESNLSVGGHALFCHYQQGLTQYLVIALLQETEAVTVADGLALAPVRRLDLDHIHLAARINLSEWKGNPKSRQYISFIKGKSGRKANDYFRDFIGCQEGIDGPGETRTLLKAFSDFVESEDLPEDSAREKTQALVSYSMAQAKLGEPVSLEELSELLDEDRPKAFFDHIRNKDYGLSPKIPADKRIINQFRRFTGRTEGLSISFEQHLLGSKVEFDEAGGTLTLHNLPTQLTNQLKRST
Pseudomonas\phage\222\rc_55101_55703	55101	55703	+	hypothetical protein	atggaagcgaaagacctgatgactttggctctttcaggaggagctttactcgtatcgttcgcagcgatgtatttttctcaattacacaaaccttccagtgcaatgttgatccttctcgagcggacattcacgcctgcggcaattctgctgcagcgtggagacaatatttacgatatacctagggagcgtcttgttagtcctgagatgcggaatctcagatataccttgagtaataacggtaagcaggcgctatatgtgaagtctgttgaaattctcagggggccagataagcgtgggcatatgcggtcaaatcattcgttcacaattgtatatgcttctgagatggagtcatgtctactcgacccagggaaaattctaccaattaatatagtgcatccg…	MEAKDLMTLALSGGALLVSFAAMYFSQLHKPSSAMLILLERTFTPAAILLQRGDNIYDIPRERLVSPEMRNLRYTLSNNGKQALYVKSVEILRGPDKRGHMRSNHSFTIVYASEMESCLLDPGKILPINIVHPTKFNLPSDFDFAFNAYELVSVELISADGARYQICHDISELGASGPEFHHPLWDGVALGSPVRGTGFM
Pseudomonas\phage\222\rc_55804_56247	55804	56247	+	hypothetical protein	atggaaaaagaagactttgagtttgactgtgacaagttcagcggaacacttgctacaagtcatcgagcttatgaggttgtcaaacaacgtattctgagcatcatcagtgactggcctacactggctcaatcgatgcttggcggaaaagcgaagatcgagattaaagaaacgaaaaatatcagcggttcagttttaggtaaaaaattcgaaatactctttgggttgagagcgatggataacttttgtcgtgtagaggccgtcattctgattcctacggtacaaggcgatcgaatgactgaagctgggcgcttctgtatagatgcgaaaggctcggtgttttcttccaatgacgtgaaactcttacacgaacatgaagaagttcaaagctatacgttgctg…	MEKEDFEFDCDKFSGTLATSHRAYEVVKQRILSIISDWPTLAQSMLGGKAKIEIKETKNISGSVLGKKFEILFGLRAMDNFCRVEAVILIPTVQGDRMTEAGRFCIDAKGSVFSSNDVKLLHEHEEVQSYTLLTAVLRKVLSTRQAV
Pseudomonas\phage\222\rc_56632_56318	56632	56318	-	hypothetical protein	atggccaagactggacaagagcgatctgcgaaaaccgccgcgaagcggatcgagtacgacgagaaggagctgcggcacaggctacggctgggcacccggcagaagcttgaagagctgatggcctggaacggtatcgaagagatcagcgaggcagtccagaacctgatcctgaatgctcacgccctgggcccggccctctcctatcaagcaatcgaaagcccgcgccacaaaatcaaagttagcgaaaacgtggcgcggatgattcaggctgctggacaacgccaagcatctcaaatcgatgatgaagaggcataa	MAKTGQERSAKTAAKRIEYDEKELRHRLRLGTRQKLEELMAWNGIEEISEAVQNLILNAHALGPALSYQAIESPRHKIKVSENVARMIQAAGQRQASQIDDEEA
