# Supplementary material for: Identification, Characterization, and Genome Analysis of Two Novel Temperate Pseudomonas protegens Phages PseuP_222 and PseuP_224
Source: Microorganisms. 2023 May 31;11(6):1456. doi: 10.3390/microorganisms11061456 (PMC10305613; doi:10.3390/microorganisms11061456)
Supplement: Supplementary file 1 [file microorganisms-11-01456-s001.zip › Data S2.xls]

## Sheet: Sheet1
contig_id	location	start	stop	strand	function	aliases	nucleotide_sequence	aa_sequence
224_Phage	224_Phage_165_1	165	1	-	hypothetical protein		atgcacatacagcactggattcgaggtagtaccgtgtacaccgaagacgatacagccgattggctgggcatccccacgcccctggaaactgcccgccagcacgccttgctgctggaaaatgaagtggcagagctgaacctgcagctgcgcaaagcccgggaaaac	MHIQHWIRGSTVYTEDDTADWLGIPTPLETARQHALLLENEVAELNLQLRKAREN
224_Phage	224_Phage_1425_448	1425	448	-	integrase, putative		gtggtgactgctgaatcagcagtcgtcacgttcggggagtacgcccagacctggctggacagccgggaagtcgttgagggcacccggaacaactacaagggcagcttgaacttgtactggatgccggcgcttgccggccttccaatgagcgatataactcccatggtgctgcgcaagatcattgctgcaaccgactggccaagtcctggagttaagcgtgcggcaatatcgcgggtgaatgccttgttcaatacggccgtgcaggatgagatcgttccccgcaaccctgcaacgtcgatacagctaccgcccaggagtaaaaaggttgtcgaacctttcacctcggaagaagccgacgcggtcattgaatggatgtacgcgaactttacccggccggtg…	MVTAESAVVTFGEYAQTWLDSREVVEGTRNNYKGSLNLYWMPALAGLPMSDITPMVLRKIIAATDWPSPGVKRAAISRVNALFNTAVQDEIVPRNPATSIQLPPRSKKVVEPFTSEEADAVIEWMYANFTRPVTRIYAAYFEFAFYSGMRTGELLGLRWDEIDLAAKTAHVCRIVVRGVVEERTKTKYARTVMLNTRAMNALAKAQEIAQERDSDRRRVRKSSPYVFQPSGSSPFIKGPTTTSGHFAKALEALKIKARNQYNCRHTYATMCLMSGMNPAFIAGQLGHSVQVLLSTYARWLSSTTDWTEIGKLETKIGTKTVQDEK
224_Phage	224_Phage_1841_1494	1841	1494	-	hypothetical protein		atgcacatgtccgaaatagacgaactacccgaaacgtaccccttcgacaaagtgcccgagaagcgcatggcgcagctcataggcaccacccatcgagccctggaaagcaagcgaacccgcggcggaatccccgaaggcgtctggaacaagatcgacaaccgcattttttacagcatcaggagatacgaagcgtggcaagaaagccaatgggactgcccacaggagttgaatttgctggtgattcagtccgaatccgattcacatggaagtatcgccggtgcgaaaccctcgcctacccacagacggccaaggggatcaaagcggccgcagatctccgtgctcacgtaa	MHMSEIDELPETYPFDKVPEKRMAQLIGTTHRALESKRTRGGIPEGVWNKIDNRIFYSIRRYEAWQESQWDCPQELNLLVIQSESDSHGSIAGAKPSPTHRRPRGSKRPQISVLT
224_Phage	224_Phage_2398_2000	2398	2000	-	hypothetical protein		atgacgcaaatgatcgaagtgaagaccacggaactgatcgggcccgcgctggattgggcagttgctcaaatcgaaggggtcaagacgatcatgatggcgccgcgcaaaggcgaaccgaagaagccttttgcactgttcggatcgttggctttaaccatcggcggtgaagacgagtcgagctatgccccgtccacctgctggcattgcggtggtccgctgatcgccgatctaggcaagcgcatcggtttggagctgcgcatctcggagagctcggcaagctttatgcagtctggtttgcgcattggctacaccgcgaacgacgttctggtcgccgcctgtcgcgccatcgtagccgccaagctgggcgacgtggtcagcgtgccggcagagctgatctga	MTQMIEVKTTELIGPALDWAVAQIEGVKTIMMAPRKGEPKKPFALFGSLALTIGGEDESSYAPSTCWHCGGPLIADLGKRIGLELRISESSASFMQSGLRIGYTANDVLVAACRAIVAAKLGDVVSVPAELI
224_Phage	224_Phage_2807_2451	2807	2451	-	Transcriptional regulator, MarR/EmrR family		atgaagctcacagagaagcagcaacttgtcctcaatgagctgcgcgagatcggccggaggaacgcatatctctatcgcgagaccgagccgcatctacaccagcgggactgcgaaaagctgctggctggcgatcaggcgtgcgtattcggcctgggcggcctgagcttccaagtaggcaatcagcttggagcatcggctgcatccgtgctgagtatcttcaaggccctacagcgtaaagggatggtgattcgagaggagtcccatccggattacctgcgcgcacgctactggtggcccaccggattggctgaggagctttctcaggaactgtcgcttatgcaagaggtgcagccatga	MKLTEKQQLVLNELREIGRRNAYLYRETEPHLHQRDCEKLLAGDQACVFGLGGLSFQVGNQLGASAASVLSIFKALQRKGMVIREESHPDYLRARYWWPTGLAEELSQELSLMQEVQP
224_Phage	224_Phage_3268_2804	3268	2804	-	hypothetical protein		atgcctgaagaaatcaaactgatccaagcagcaccggtcgatcgcgacgaatacggaatgttccagcaccctgacctgcccgattttgacgagggcgacggcgagaagtgcaaggcctgggttgcacagcagggcctgcagctcgtcatggtcagtctggagacagacgcaccggaagagatcgcagatcgatacttccagtccgatgagccgcactgcgccgactgggagccgggtaagcctgaaggcaatggctggttctgcctggcgattcacgacaccgacgatggcccggtctgttggtgggcgcgtcgggaggcgattaatccccccttggccgctctgcgcaaccaggcggtagaggaatggcttgagggtgtagcagccgaccaagggccg…	MPEEIKLIQAAPVDRDEYGMFQHPDLPDFDEGDGEKCKAWVAQQGLQLVMVSLETDAPEEIADRYFQSDEPHCADWEPGKPEGNGWFCLAIHDTDDGPVCWWARREAINPPLAALRNQAVEEWLEGVAADQGPEAADKCKEILAKCSYYTKVTT
224_Phage	224_Phage_4070_3318	4070	3318	-	hypothetical protein		atgagtaacgaaatgatcagcgtgccgcgtgaaatggctgaacgtgccctgaagtcaatcgacgatgcaacagcagtattcaacgacgacaatcggggcccaggatactggatctgttacgcatgcgacgccgaaaccaacgcgcaatggcgtgacggcgttcggattggaagtcacgaggacatcgcccatgaaaaggattgttgggcggagcatctgcgcacccttctcgccaagccagccgagcagcaccagagcgagccaatcctgatccaggcggtagccgtaactcgccagagcgatgacgggatgtacctggaatggctgcttgaaggaggaatttcagagatggagtcccctgggcaagtgctgttcgccatgcctgaggccaacgatctg…	MSNEMISVPREMAERALKSIDDATAVFNDDNRGPGYWICYACDAETNAQWRDGVRIGSHEDIAHEKDCWAEHLRTLLAKPAEQHQSEPILIQAVAVTRQSDDGMYLEWLLEGGISEMESPGQVLFAMPEANDLCDEDGSAEIYTRPAEQPEPISSESDQYKAELYDEVWQLARDMGYGNVTDALMQLKKQPAPVAVVLPERLQQVLKFLEGAENLDGHWFGEPGPTGQIHWWRAELRKALEETNLFANQQ
224_Phage	224_Phage_4746_4063	4746	4063	-	hypothetical protein		atgcccacagaaacccaacacccggagcagcgagtagctgcccttcagtccgacctgaacaccaaggacaatcagatagacgctctgaccttcagcgacaacgaccgcgagctgtcccggcgtgactggctcgaagccgcccaggcagcagagaagcgggtcgaggtgctggaaggacggctggccgagcgggatgcgttactgcaccgctgggtcggaaatttcggacatttgggcgggtgtgccacgccactccgggatgagacgaaagccgccctatccgccagcgcagagcggggcagccgctcttctcacttggaggttggcccctgcactgcccaggctcaccggatcgacaagctgtttgacgcggccatgtccggtagtgcaaagccgagc…	MPTETQHPEQRVAALQSDLNTKDNQIDALTFSDNDRELSRRDWLEAAQAAEKRVEVLEGRLAERDALLHRWVGNFGHLGGCATPLRDETKAALSASAERGSRSSHLEVGPCTAQAHRIDKLFDAAMSGSAKPSDECAHSYANKAGCPECGEEFDRGKPAPVERDERAEFEQAFVVQEGLYFSAERNEYRSMNGRSIEYTDAKDLNLRLQGWQARAALDKATEGASHE
224_Phage	224_Phage_6032_5109	6032	5109	-	C-5 cytosine-specific DNA methylase family protein		atgacaacagcaatcgacctgttcgccggtctcggcggatggagcactggtgcgcgcgccgcaggcgtccatgtcctctgggcagcaaaccactggcccgaggccgtgaagtggcacgctgcaaatcacgccgaaactgaacatgcctgtcaggatctgcaccaagccaattgggcggcagtgccgcgaactgatatcggcatagcctctccatgctgccagggccacgcgaaagcccgcggcaagaaaaacggcaaccctgagcatgatgcgtccagatcgacagcttgggctgtgccatctgccgcagaggttttgcagcaggatgcctgggtggtcgaaaacgtaccggagttcgtgaactggctgctgtacccgagctgggtcgatgcgatgcag…	MTTAIDLFAGLGGWSTGARAAGVHVLWAANHWPEAVKWHAANHAETEHACQDLHQANWAAVPRTDIGIASPCCQGHAKARGKKNGNPEHDASRSTAWAVPSAAEVLQQDAWVVENVPEFVNWLLYPSWVDAMQRLGYQVAPHIVDCADLGVPQHRVRLFLICTKSKAPIQLQLQQCEHVPASTFLNFDAGRWSLIEKPGRAQATLDRVRNGRQRFGDRFIMPYYGKGSGTTGRDINRPIGTITTLDRWALVEGDRMRMLSASEALAAMSFPADTLRPDNHRLTMHMAGNAVPPLAGQRVIEALLRAA
224_Phage	224_Phage_6431_6318	6431	6318	-	hypothetical protein		atgagcacattcgcagtcttcggcatgacagccggtgtagcgctggctgaggccaggaagatcacaaagaccaccaggccgagcggaaaagccggcgcccccccctggagctga	MSTFAVFGMTAGVALAEARKITKTTRPSGKAGAPPWS
224_Phage	224_Phage_7223_6441	7223	6441	-	hypothetical protein		atgaccgaacaacagcaagacgaaagcaagctcgaacgggtcatccgcaagattaagcgctgcctggcgctctcccagagctcgaacgagaacgaggcggccacggccatgcgccaagcgcagtcactgatgcgcgagtaccgcctgaccgaaatggatgtgcgcctcagtgatgtcggggaagtcgaatcggagatgtcccgagtcaagcgccggccaacttgggatcggcatctcggatcgatcattggcgaagccttcggcgttcggccgttctctcgccggaactggtgtaccgccaccagtcgcatcgtagagcgagcattgttcgtgggagtaaacccaggcccgcaaatcgcgatgtatgcctacgaaacgcttctggccaagcttacccag…	MTEQQQDESKLERVIRKIKRCLALSQSSNENEAATAMRQAQSLMREYRLTEMDVRLSDVGEVESEMSRVKRRPTWDRHLGSIIGEAFGVRPFSRRNWCTATSRIVERALFVGVNPGPQIAMYAYETLLAKLTQARREYVARVRAGKQRSAYSPETAGDHFALAWVSAVHGKIHELVPRGEEDLALPQHSNGRDLVAVEAQSKALVDQYLASKEIGKARKVREVELDLNAQIEGLLAGQRVELNAGLASGAQDVLQLGKTG
224_Phage	224_Phage_7695_7312	7695	7312	-	hypothetical protein		atgagcaactacaactgcgcatacgttcggcagcactaccaggtgcccgccgagatcgggcgccgcgtaatcgccaacggtgagcccggcgtgatcatggccgaccgcgggcactacataggcgtcatcctcgacagcgacccgaagaagcgcattcgcaactaccacccgacctgggagatgcagtacggcgagatggccgatacgctgccgcttaagcgctaccaggtgctggtcaacggctggggctggtgggacatcaccaatcggaccatcgtccaggtgttcgccagcacgccagcatcggccaagtacaaggcctacgagcagtgcgagtaccacgatatcgaatgcatgttcggtttcaaggttcgcctcgcctga	MSNYNCAYVRQHYQVPAEIGRRVIANGEPGVIMADRGHYIGVILDSDPKKRIRNYHPTWEMQYGEMADTLPLKRYQVLVNGWGWWDITNRTIVQVFASTPASAKYKAYEQCEYHDIECMFGFKVRLA
224_Phage	224_Phage_8748_7741	8748	7741	-	Nucleoid-associated protein NdpA		atgccagtactccacagcatcatccacaagatcgacaagaagcctgacggaagcccggcagtgctccactacgcgggcagtgaactggcgggaagcgaagtccgcgacgacctgatgcaccagttcaacgaaagctacaacgccaagcagggtaaagcctggggcctgttccatcctgaatccggtgcgttccccctcagcggctggctggccaagtacctggccggcggggaagacttcatcgggttcagcaattcggcggtcgagcacctgaccaagctgatggaggaatcgaatctctccgtaggtgggcacgtcctcttctgccactaccagcaaggcctgacccagtacctggtggttgcgctgctgcaggaaaccgaagcggtgatcatggcc…	MPVLHSIIHKIDKKPDGSPAVLHYAGSELAGSEVRDDLMHQFNESYNAKQGKAWGLFHPESGAFPLSGWLAKYLAGGEDFIGFSNSAVEHLTKLMEESNLSVGGHVLFCHYQQGLTQYLVVALLQETEAVIMADGLALAPVRRLDLDHIHLAARINLSEWKNNPKSRQYISFIKGKNGRKANDYFRDFIGCQEGVDGPGETRTLLKAFSEFVESEDLPEDSAREKTQALVSYSMAQSKLGEPVSLEELSKLIDEDHPKAFFDHIRNKDYGLSPEIPADKRTLNQFRRFTGRAEGLSISFEQHLLGSKVEFDQPGGTLILRGLPTQLVEQLKRAGA
224_Phage	224_Phage_9193_8807	9193	8807	-	hypothetical protein		atgaagttggagaaaacggccatggccgaggaagagcaacagccaacggcggaagccatcaagcagcgcaggaagcgcgagaaggaagcggccaggaacgtcgcctttggcgtcgagaagttcacgattgaggtagccggggtgttcaagcgcgacctaaagaaggtcatgagggcccacagcatcaacaatcagcaggacatccaccagcgcctcctgatcaacctcatcggcgcaaactttgagactcaggcagcgatgctgagctgtgtcacgacacctattgctgtcagcgaaaaggtgtcgcaactcattagggcggccggaatgaagtcgctcgccgacgatccgccagagcctgacgacgaaatcaacatcccgcagtag	MKLEKTAMAEEEQQPTAEAIKQRRKREKEAARNVAFGVEKFTIEVAGVFKRDLKKVMRAHSINNQQDIHQRLLINLIGANFETQAAMLSCVTTPIAVSEKVSQLIRAAGMKSLADDPPEPDDEINIPQ
224_Phage	224_Phage_9494_9207	9494	9207	-	hypothetical protein		atgcacccagccatgcaagctcgtatcgacggcatgaacgccctgcgcatccgcgcaagcgtagccaccgccactttctacgggatgatcaataagccggccccagaacgggcggtgcgttaccaggtcgtgaacaagggcgttgatgcctatcacgtaatcgagatcgagaccggtctcgtgaagggtttccgcttcagttacaaagccgcgatcaacctggccaaggtgttagaggctcgcgcagacggcaagaaggtgaacattcaggactggaaccttccttga	MHPAMQARIDGMNALRIRASVATATFYGMINKPAPERAVRYQVVNKGVDAYHVIEIETGLVKGFRFSYKAAINLAKVLEARADGKKVNIQDWNLP
224_Phage	224_Phage_10086_9952	10086	9952	-	hypothetical protein		atgaaagaccaactcccggacgaaccggatgaagagaacaccgaattccaggagtgggaggatgatatggaggccgaagcatgcgagcgggaatccgcccaaatgcgaagggctgaagagaatttcggctactga	MKDQLPDEPDEENTEFQEWEDDMEAEACERESAQMRRAEENFGY
224_Phage	224_Phage_10389_10228	10389	10228	-	hypothetical protein		atggtccgaatcctcaaggtccagttggggaatcgaacgatggtgtttttatcgcttaaacgaagggaagacttcactggctggccttggcgacagggccagacgggaagtcgaaacgatcaaagtgatacgtcgttagcgtgtgaatttagggaagagtag	MVRILKVQLGNRTMVFLSLKRREDFTGWPWRQGQTGSRNDQSDTSLACEFREE
224_Phage	224_Phage_10861_10736	10861	10736	-	hypothetical protein		atgaaccggcctcaacggttcagagggttggcaactgacccgggtgtgcagcgtaaagcgccgaaagcagttatccagcgggagaacatgccgaaaggcccgcggctggaggaacaacttgaatga	MNRPQRFRGLATDPGVQRKAPKAVIQRENMPKGPRLEEQLE
224_Phage	224_Phage_11747_11010	11747	11010	-	Phage repressor protein cI		atggaaatttcagatattcgccgcgaaaatttgcgggcactcatgaagcagcgctttgatgggaagcaggccagattggccgatgctttaggtaagagcgccaattacatttcacgctgcctatcgacagcccaatcatccgcgggcagcaaaaatattggggaagacttcgctcgagagatcgagcagaagcttggcccggagcgctatcagctcgaccacaaagacatgcggctggtggcgaaggtcgaaggtaacgcggaatatttgggcgaattttcggtttgggacgatggcacgccgctggacgatgacgaggtgtacgtgccatttctcaaggaagtagagctatccgctggcaatggaaagaccgttgtagagccgtcgaataaacagaaa…	MEISDIRRENLRALMKQRFDGKQARLADALGKSANYISRCLSTAQSSAGSKNIGEDFAREIEQKLGPERYQLDHKDMRLVAKVEGNAEYLGEFSVWDDGTPLDDDEVYVPFLKEVELSAGNGKTVVEPSNKQKLRFGKMTLRRQNVQPSEAVCVSVSGNSMEPVLPHGSTVGVDQGCTTVTDGKMYALNHGGQLRVKTLYRAPGGGIRMRSYNIEEHPDEVYTAEEMLQKDIIVIGKVFWYSVLL
224_Phage	224_Phage_12473_12228	12473	12228	-	hypothetical protein		atgtcagaagatctatcggtgaatccaatcgccggctgggaaatcaaaaccgtagaggccatgcaggccctactggttgaattcagctacgtctcgacaccatttcaacggccagaggaggcccaaaaaactccccttctggtgctatctgttcagcaggcgaaagagctgatcgaggtactgaaaaaaggagtcgatcgggtagaaagctctgggatatcgtctcccccaggtccgaagcactga	MSEDLSVNPIAGWEIKTVEAMQALLVEFSYVSTPFQRPEEAQKTPLLVLSVQQAKELIEVLKKGVDRVESSGISSPPGPKH
224_Phage	224_Phage_12610_12834	12610	12834	+	hypothetical protein		gtgaccaataacatgccatcagtcaacaacccagatgatgacgcgacacctttcggcagcgacgtaaaagtgtcgcgacaccacgatgctactcaatctgcagcaatgaacgctgccgtcatgattggcgcgcagtactcgccagaatccaaatctaaattccgccgagaatgcctcgatcagttgaaggcgtccttggcatctgctcgggatgtttccgcatga	MTNNMPSVNNPDDDATPFGSDVKVSRHHDATQSAAMNAAVMIGAQYSPESKSKFRRECLDQLKASLASARDVSA
224_Phage	224_Phage_13302_13532	13302	13532	+	Primosomal protein I		gtgcttgtgtcggatgcacgcaagaagcaagtccgcgccagatggaaccaaagcgaagttcaccagagcctggagttctggaccgagtacttcgcctcggttgccaagtcggatttcttgatggggcgtcttgccggaaagttcggcgctgcaccattccgcgccactttcgactggctgattgctccgtccaacttcgtcaaggtggtggagggcaactacgatgcgtga	MLVSDARKKQVRARWNQSEVHQSLEFWTEYFASVAKSDFLMGRLAGKFGAAPFRATFDWLIAPSNFVKVVEGNYDA
224_Phage	224_Phage_13525_14904	13525	14904	+	Replicative DNA helicase (DnaB) (EC 3.6.4.12)		atgcgtgagccctacagcctcgaagcggagcacggcctcctgggtgccatgctgcagcgcccggaactgatcgacaccctgtccgacgatttgagccctgagtcgttctacttcgccgaaaacgccgaggtgttccgcggcatcctggccctgcgtgctgccggcaaggcagtagacatgctgaccgtggcagaccacatcgggatgctcgacaacggcgaccgcgccctgggccactgcgccgcgctggtaaacaacactccgagcgttgccagcgccggcacttacgctgggattgtgcgcgagcgtgcagtggagcgtgccttgtacgacctgagcgatcgcacgctggagattgtgcggggcagtggtgacattcaggacaagatcgcctccgtg…	MREPYSLEAEHGLLGAMLQRPELIDTLSDDLSPESFYFAENAEVFRGILALRAAGKAVDMLTVADHIGMLDNGDRALGHCAALVNNTPSVASAGTYAGIVRERAVERALYDLSDRTLEIVRGSGDIQDKIASVQAAAMAIDSGTDGEEVVKAGDLMAEQLEVWQERHDRLMRGETLIGLSTGLADLDEKTGGLQPEQLIIVAGRPAMGKTTLAMGFVLDAVVRQKKSGLVISLEMSKGALMDRAVAATGKVPLNLIKNGSACESHGAELCAAAGKIQHANLFIADRAAASVGRIRSLARRHKMRYGLDILMIDYLQLMDGVGGNRTEEVSSISRGCKLLARELGIPVVLLSQLSRECEKRPNKRPVNSDLRESGAIEQDADVILFVYRDEVYHENSEFK…
224_Phage	224_Phage_14904_15137	14904	15137	+	Phage protein (ACLAME 61)		atgagtgcactcgaaaaacaagtgtctggaaaccactacaaagcgttgaagattcagccggtcgagtatatccacgcaaacggcatccccttcgccgaggggaatgtcatcaagtacgtgacccgttggcgtggcaagggtggcatagccgacctggagaaggccaagcacttccttgagttgttgattgagcttgagcagcgggcggcccgtagcgagcaggagcgtgcttga	MSALEKQVSGNHYKALKIQPVEYIHANGIPFAEGNVIKYVTRWRGKGGIADLEKAKHFLELLIELEQRAARSEQERA
224_Phage	224_Phage_15137_16441	15137	16441	+	site-specific phage integrase		atgagcgctcaaatcaagacgctgacggtgaagctgtcggacgctgaaatccaacgcaaggcggcgcttgggcatgtgcgtgatctgcgcgatgccagccaccctgcattgcactttcgctattggaagaaccgggcccggggcagttggtacttgctcggcaagcgcggctggcaccgcatcggctctttccctgaacttggcacgaaacaggtagtggcggcgcttcccgacattcgtctgcgggtcggcgccgatgcgggggcagggatctcccagtgggccaccacaggcgagctgcttacctggtacgccgagcggatggcccgtgatcgcaacctttccagcaaacgcaagaatactgccgcctcggtgatgaaatgccacctgatcccgcgc…	MSAQIKTLTVKLSDAEIQRKAALGHVRDLRDASHPALHFRYWKNRARGSWYLLGKRGWHRIGSFPELGTKQVVAALPDIRLRVGADAGAGISQWATTGELLTWYAERMARDRNLSSKRKNTAASVMKCHLIPRLGDLPLISVTKAQLDDRLMWPMQESISIDYVRLAFQLLALAFRQALKLGLIQANPMAGIKFSDFSKAKVGVKPSRLRVSTDLPYLLELFESHLRSDPAGGLLALMMLCHGTRIGETRQARWSHIALSEREWFIPAEHTKTGVEHHLPLTEQVCAILVRYREGQRAGGYEGQYLFPARNGKPLSEGQACAVFSRLGQGEWTSHDLRKVARTGWADLGIDHLVGELLINHAMGHNVKVYIQSDVMARKRDALEQWHAHLDQKGFALIH…
224_Phage	224_Phage_16438_16641	16438	16641	+	hypothetical protein		atgatgattttgctcgaaaggcacaccggtctcgccgtgaatcccgccgatgtcagctcggtagtgattcgtagttcgaacggctggcaggtgctcgacgtgaagatgtcgacgggtgaacggcaccaggtgcggcacaccgcccactgtttcgacggtgacgacatctatgccgtgcacaagcagctgctggaggccaaatga	MMILLERHTGLAVNPADVSSVVIRSSNGWQVLDVKMSTGERHQVRHTAHCFDGDDIYAVHKQLLEAK
224_Phage	224_Phage_16638_16955	16638	16955	+	hypothetical protein		atgaagaagacgcacggcccagcattccgtgccgccctgctggacctggccaagtgcccggcatgccgtggtcgagcggtgatcaagggcgtcttccatgagctggcctgcgtgcagtgcaacgcctcgggctgggtcactgctgataccggtgaggtactgccgctggaggtgctggtgacgcagttgagcatccggctccaggccgccgagcatcaaatcgcacagttcaacagctccagcccatcagaggttgaagcgcaatacaacgagaacaaccgccgcggcgccggcggcaccaactacacaggggattaa	MKKTHGPAFRAALLDLAKCPACRGRAVIKGVFHELACVQCNASGWVTADTGEVLPLEVLVTQLSIRLQAAEHQIAQFNSSSPSEVEAQYNENNRRGAGGTNYTGD
224_Phage	224_Phage_16959_17342	16959	17342	+	antitermination protein Q, putative		atgatgattcgcaagccgttgcaccgtcctctgggcgatacagaacacatgctggagcaatggggctggtggcgcatggatggaatgggcatccccagttacgcctcaccaatgctggcagtgatgcgagacgcaatgcctgtagcttccaagtcctacaccatcaccgacgaactggcaggcgctgtagacgcagccctggcccggctctgcaagcgggatcagcagatgggcgacatgatctggctttactacggggccaagtggccagcaattcgggttggccgtcattaccaggtgagcgagatgaaagcgcgggagctgatcaaagccggcgttgcctggattgactgcgtccttgagtccattcgagaggcggcttaa	MMIRKPLHRPLGDTEHMLEQWGWWRMDGMGIPSYASPMLAVMRDAMPVASKSYTITDELAGAVDAALARLCKRDQQMGDMIWLYYGAKWPAIRVGRHYQVSEMKARELIKAGVAWIDCVLESIREAA
224_Phage	224_Phage_17566_17775	17566	17775	+	hypothetical protein		atggcgatcctgttcatgcttatggtcttttcgacattgcttgctaactattttgggtcgctgaccgcaacagccaagattgcggataaggagcaaaagatggtgaaaaaattcgcagctgctttcgctagtgcaacattttattgtgtagccgccgtcttggcgggatgcgtagctaatggcaacgtcccctttttatctgaggcttga	MAILFMLMVFSTLLANYFGSLTATAKIADKEQKMVKKFAAAFASATFYCVAAVLAGCVANGNVPFLSEA
224_Phage	224_Phage_17878_18201	17878	18201	+	Phage holin, lambda family		atgccgaacatgcctgaaaaggatcctggtctgtgggccgcaatgattgcctgggtgctggcacaccagcctcagctgtatgccgctggcctgtcggtcgcgattgctgcccttcgggtggtgtatggcggaggaaccaggcgacagatgtttctggaaggcgcgctctgcggcctcattactctggccctggtgccgttgctcgaatggattggcttgccgcagggcatggcgacattcgctggcggcgctgtcggcttcatgggagtggagaagcttcgcggctactccgacctgttcctttctcgcaaggctcaaggctga	MPNMPEKDPGLWAAMIAWVLAHQPQLYAAGLSVAIAALRVVYGGGTRRQMFLEGALCGLITLALVPLLEWIGLPQGMATFAGGAVGFMGVEKLRGYSDLFLSRKAQG
224_Phage	224_Phage_18262_18450	18262	18450	+	hypothetical protein		gtgaacgagcaagcaatctctttgctccagcagatcctggagcagcagcaaaagcagaccgccctgctggagacgatcgccagccagaacctggcgctgatcgaggcgctggctgatgaccagggcgctgatcctgatgctgctcttcagacctacctgagtggtgcgccagttcacggtggtcggtaa	MNEQAISLLQQILEQQQKQTALLETIASQNLALIEALADDQGADPDAALQTYLSGAPVHGGR
224_Phage	224_Phage_18450_18788	18450	18788	+	HNH endonuclease		atggccaggctcacgaccctcaagcctgccattcaaacccagccatcaaagctggcaacggttaacccggagtcatggcggaccgccaaggggaccgccgcccaacgtggctatgggtacaagtggcaagtggcgcgtgccggatggctcgtagccaacccgctgtgcttgtactgccagcgcgaggggcgtgttaccgcaggatcagtcgttgaccacatcgtcccacacaggggtgacatgaagctgttctgggatcgtggcaactggcagaccctatgccgaccctgccatgacgtggtgaaggctgccgaggaggccgcaggccaaatcggttga	MARLTTLKPAIQTQPSKLATVNPESWRTAKGTAAQRGYGYKWQVARAGWLVANPLCLYCQREGRVTAGSVVDHIVPHRGDMKLFWDRGNWQTLCRPCHDVVKAAEEAAGQIG
224_Phage	224_Phage_18939_19412	18939	19412	+	terminase small subunit		atggcgttaacagagaagaagcgccgttttgtcgaatccaaggctgctggtgcctcgaatcgcgaagcggcggaagccgcaggatacgcggcgggcagcgcatcggcggcgggttctcggctcgccaaagaccctgacgttgttgctgccctggaaaagttaaaggcgacccgaaatgttaagcaggagccagatggcgagaccttcgacccagccccgctgggtgatgagtctggcgacctggtcaacctgcccagcactgacgatccgctggtttggttgctggcgttgatgaacgatccccaggcgaagatctttgaccggcgtaacgcggcccagtcggcgctgccgtacttccacgggaagaaatccggcatgggcaagaaggaacagaaactc…	MALTEKKRRFVESKAAGASNREAAEAAGYAAGSASAAGSRLAKDPDVVAALEKLKATRNVKQEPDGETFDPAPLGDESGDLVNLPSTDDPLVWLLALMNDPQAKIFDRRNAAQSALPYFHGKKSGMGKKEQKLEDAAKVGASGSRFGLRERHLKAVK
224_Phage	224_Phage_19409_21106	19409	21106	+	terminase large subunit		atgaagaaatggactaccgcgtgccccgattgggaaagccgtatcgtccgtgggcaggcgctcgttccgctggagcccatcttccccgagcaggcggaagacgctctcgacgtgttctgcaaccttcgaatggttgatgccgatggcagcccgctgatgggcgatacctgccgcagctgggtgctcgacgttgtggccgcgctcttcggcgcatatgacacggaagccggccgcaggctgatcaccaactacttcctgatggtcagcaagaagaacggcaagtcgaccatcgccgcgggcatcatgcttacggctctgatcctgaacacccggccttctggtgagttcctcatcctggcgccgacgaaggaagcggcagacaacgcattcaagccgatt…	MKKWTTACPDWESRIVRGQALVPLEPIFPEQAEDALDVFCNLRMVDADGSPLMGDTCRSWVLDVVAALFGAYDTEAGRRLITNYFLMVSKKNGKSTIAAGIMLTALILNTRPSGEFLILAPTKEAADNAFKPIRDMIDADEDLQARFHVQEYNRIVTDNLNKANLKVVAADSATVTGKKATGVFIDELWEFGKQAKSAKMLVEATGGLASRPEGFVFYCTTQSDEPPAGVFKAKLDYARKVRDGEIEDRRFLPVIYEFPKEMIKRSEHRNLANAHVTNPNWGLSVDQEVIEQKYQEAQAEGEGAIRGFLAKHLNVEIGLDLRSDRWAGADHWESASEAGLALDTLLQRSEVVTVGIDGGGLDDLLGLTVLGREPVTRQWLHWAHAWAHSIVFERRKDIA…
224_Phage	224_Phage_21106_22503	21106	22503	+	Phage portal protein		atggccaacaaaaaaccaggccgggtgaaggcagcgctgcaaaattggctcggcgtcccgattgggctgaaggacggtgcattctggcaagagtggttcggcagctccgcatctggaaagcacgtgtcggtcgacaaggccatgcagctgtccacggtatgggcgtgtgtgagactgctgtccgaatccgtttccacgcttccgctcaagctctatcggcgcctccccgacggatcgcgcgaagtcgctaaagagcacccactgtaccgcttgctgtgccgcataccgaacgccgagatgacgccgcagcgcttcatgttgctggtggtggcgagtatttgccttcgaggcaatgcattcgtagagaagaagatgatcggtagccgggtgatcgccctg…	MANKKPGRVKAALQNWLGVPIGLKDGAFWQEWFGSSASGKHVSVDKAMQLSTVWACVRLLSESVSTLPLKLYRRLPDGSREVAKEHPLYRLLCRIPNAEMTPQRFMLLVVASICLRGNAFVEKKMIGSRVIALVPLLPQCMKVKRQDNGRLKYTYNENGVERDIPEKNLMHIRGFGLDGVCGMLPVTTGREIFGSAMAIEEAAAKVFAQGMQASGILSSDAKITPQQREQLRASMQAFMGSKNAGKIMVAEAGFKYQGITMNPEAAQMLESRAFGIEEMCRWFRVPPFMVGHMDKQSSWAASVEAQNLHFLTNSLRPLLVNIEQEITRCLIGEADAEEFFAEFSVEGLLRADSAGRGAWYNTALQNGWMCRNEVRRLENLPPIPGGDTYTVQSALVPLD…
224_Phage	224_Phage_22517_23392	22517	23392	+	ATP-dependent Clp protease proteolytic subunit		atgactctcaaaacactaccggcagcgccggcggtgcggccgcacgcgcgcgtcgaatccgatctgctgccgaaggcaatggaacgatggaatccggcgatcaaggctgcagccggtgacgactccaccactatcaccatgtatgacccgatcggaatggactggtggacgggcgagggcgtcaccgccaagcgcgtcagtgccgcgcttcgcagcatcggcgacaaggacatcaccgtgaagatcaacagtccaggcggcgacgtctttgaggggcttgcgatctacaacctgctgcgcgagcacaagggcaaggtgaccgttcaggtgcttggcctggctgcctccgctgcgtcgttcatcgccatggccggcgatgaaattcagatcgcccgagcc…	MTLKTLPAAPAVRPHARVESDLLPKAMERWNPAIKAAAGDDSTTITMYDPIGMDWWTGEGVTAKRVSAALRSIGDKDITVKINSPGGDVFEGLAIYNLLREHKGKVTVQVLGLAASAASFIAMAGDEIQIARAGFMMIHNAWTIAAGDRNDFTEVADFLDQIDATLADIYSVRTGDEPAAMRTLMDVETWMGGTAAVDAGFADGLLPSDAAQEDPQAIAPQQVAARRLDTILAKQGMPRSERRSLIQELKGGTSGAAPSGTRSAAENQADLANHFADLQAAMSRFSAAALK
224_Phage	224_Phage_23407_24621	23407	24621	+	Phage major capsid protein		atggcagacaataccgctgacctcttgaagcaggtctccaacgagctcaagcaggctaccagcgatttcagcaagcaggccgagaacgcgttggccgaggccaagaaggccggaagcctgtctgaagaaaccaagaatgccgtcgacgaactggcgaccaagttcaacagcctgaccgaggccgagaagcagctgaaagcccagctgggcgagctcgaacaggagttcgcgcgccggccttcggctggcaccccgcaaccccaggacagcctcggcggcgttgtgatcaagagcgaagcactcaagcagttcgcggccagcatcgaaggtggcaagcgcgtcaacattccggtcagtgccgccctgttgtctaccgatgtcccggccggcatcgtcgag…	MADNTADLLKQVSNELKQATSDFSKQAENALAEAKKAGSLSEETKNAVDELATKFNSLTEAEKQLKAQLGELEQEFARRPSAGTPQPQDSLGGVVIKSEALKQFAASIEGGKRVNIPVSAALLSTDVPAGIVEPQRLPGIDTAPKQRLFIRDLIAPGQTTAPAIFWVQQTGFTNAAKVVAEGTAKPYSSIEFASKLTAVSTIAHMFKASKQILDDFAQLGSTIDVEMRYGLKYVEEQEILFGDGTGVHLHGIVPQASKYVPAFEVEKRSGIDDLRLAMLQAQLARLPASGHVLHFMDWAKIELTKDSLGRYILANPLGLSGPVLWGLPVVATEVAAFLGKFLTGAFQTGAQLFDREDANVVISTENADDFEKNLISIRCEERAALAVKRPEAFIFGEFA…
224_Phage	224_Phage_24644_25054	24644	25054	+	phage lambda FI protein (gpFI), DNA packaging chaperone activity		atgcggccccaggaggcactcatgaagctgaaaaccctgaaacctctgtacttgggcggccaaacgctggtggagggcacccctttcgagactatcgagcagcacgggcgtcagttgatccagaggggctatgccgagctggacagctccgaggccgaggtggtggtgaccatcacccaggaagatgcagttggcgcgggcgcgctgaccaccggcagcttgggcgccgccaccttgccgattgccccgccagtcgcagtcttcaaggcgaagcacaagggcggtggcaagtggatcgtggtggacgctgaaggcaaccaggttggcgagttcgccggtaaccaagaagaagccaatgctgaagctgagcgactggtcgcgggtggcgagcccgagccg…	MRPQEALMKLKTLKPLYLGGQTLVEGTPFETIEQHGRQLIQRGYAELDSSEAEVVVTITQEDAVGAGALTTGSLGAATLPIAPPVAVFKAKHKGGGKWIVVDAEGNQVGEFAGNQEEANAEAERLVAGGEPEPAKE
224_Phage	224_Phage_25058_25534	25058	25534	+	gp6-like phage head-tail connector		atgccagtgatcgccatcgaactggccatgcaccacttgctggccgagccagaggaccaggtgctggtacaggcacagcttgaggcagcggaagagacggcgatgaagtttctgaatcgccgcttctacctggatcaggtcgcgctcgacacagctcgtgccggggtgcagggggcgatgctagcggccaaggacgcgaatgccgcagcggtagcggccgccgaggcggagcaggaccacacgctgcgctgccgccttctcggtcatgcccgccaggcgctggccgacgcctacgaccagtgcgacgccatcgcctacggcatggtgctcaaccctgcgatccaggcggcctgcctgctcaagctgggccacttgttcgccaaccgcgaggaggttgtc…	MPVIAIELAMHHLLAEPEDQVLVQAQLEAAEETAMKFLNRRFYLDQVALDTARAGVQGAMLAAKDANAAAVAAAEAEQDHTLRCRLLGHARQALADAYDQCDAIAYGMVLNPAIQAACLLKLGHLFANREEVVTGSTAVELPLASQHLLMPYRIRMGV
224_Phage	224_Phage_25534_25875	25534	25875	+	head closure protein		atgcaggccggtaaacttcggcaccgcatcgacatcgaggagaaaacgactccccgtgacccggtcaccggtgaatatggcgaaccccagtgggtggtgcgctggggcaagtgtccggcgcgtttcgagccgctttcggcccgtgatctagtggcagctcaggctgcccagtctgaggcaacggcgagagtggttattcggtatcgcgccggtgtgctccctaccatgcgcattgtttaccgcggcgagatctacagcatcgaaggcccgccgctggaagatcccaagtcgggcctggagtacctgaccatcatcgtctcgaaggggattaaagatggctga	MQAGKLRHRIDIEEKTTPRDPVTGEYGEPQWVVRWGKCPARFEPLSARDLVAAQAAQSEATARVVIRYRAGVLPTMRIVYRGEIYSIEGPPLEDPKSGLEYLTIIVSKGIKDG
224_Phage	224_Phage_25868_26332	25868	26332	+	Head-tail adaptor (HK97 gp10)		atggctgaccagatcaccgctcgcctgcaggggctcaagccggtaaccggcaagatgctgggtctggctccaaagcttcgccgcaaagggctgcgcaaggctgcgcgccaggccatgaacatcgttcgcgacgatgccaaggcgcgggccagggcaatggatgacccggaaaccgccgagaagatctggcggaacatcgttacccaggagtcggggcgacagggccagcgcgagggtggcgtggtgatgaaggtgggtgttcgcggcggagccggttcaaaccagcacagcaaggatgccagcggcaacccaggtggcgacaccagacactggcggtatctggagttcggcacccagcacaacccaccggcgccgttcatgcggcccgctttctcaacc…	MADQITARLQGLKPVTGKMLGLAPKLRRKGLRKAARQAMNIVRDDAKARARAMDDPETAEKIWRNIVTQESGRQGQREGGVVMKVGVRGGAGSNQHSKDASGNPGGDTRHWRYLEFGTQHNPPAPFMRPAFSTNVNVVTDRFVQVLGQEIDAAL
224_Phage	224_Phage_26340_26708	26340	26708	+	Tail-to-head joining protein (SPP1 gp17)		atggaagcacccatttttgccgtgtgctcgacagatcccggcgttaccgcgctgcttggcgctggtgttgactgtcggatctactcattcggggaggctccggagaaggtagtgaagccatacgtcgtctggaacgtgatcgctggcagccctgagaacttcctctccggcaggccagatgccgacagtttcaccctgcaggtggacgtgtatgcgtccaccgccagccctgtgctggcggtgaccaaggctatttgtgctgcgatcgaggcacgggcgtatgtcgtccgctggggtgccactgaccgcgacccggaaacaaaggtctaccaccgaggtttcgacgttgactggatcgttcgccggtaa	MEAPIFAVCSTDPGVTALLGAGVDCRIYSFGEAPEKVVKPYVVWNVIAGSPENFLSGRPDADSFTLQVDVYASTASPVLAVTKAICAAIEARAYVVRWGATDRDPETKVYHRGFDVDWIVRR
224_Phage	224_Phage_26995_27720	26995	27720	+	lambda tail tube protein		atgtcgattttgacccaaggcacccaggtctatgccctgatgccgcctctcactggcgtaggcccatcgaccgtgatggaggtcgagtgcgccacagcgttcaaccctggcggcgcgccgaaagagcagatcgaggacacttgcctcagctcaaatgagcgcacctacaagccagggctgcgcaccccgggccaagcctctttgaccatcaacgccgatcccaatagcgcaagccacatccgcctgcatcagctgtccgaagccaacggcgacaccacgctcaagtgggctgttggctggtccgatggctccgcggctccgagcgtcgcagcatccggcagtctggatctgatcgcggtgaccaatggcggcagcggttacgccagcgctccgaccgta…	MSILTQGTQVYALMPPLTGVGPSTVMEVECATAFNPGGAPKEQIEDTCLSSNERTYKPGLRTPGQASLTINADPNSASHIRLHQLSEANGDTTLKWAVGWSDGSAAPSVAASGSLDLIAVTNGGSGYASAPTVNLTGGGGSGATAVAVLDGDKVAAINITNSGTGYTSAPNVTFNGGSGTGAVATATVNLEEDFVLPPSRTWFVFEGYVADFPFDFAANAVVSTAVSIQRSGGSAWVKKTT
224_Phage	224_Phage_27730_28068	27730	28068	+	Tail assembly chaperone HK97		atggatctcgcgcaactgaaaaagaaggggggcgttgtcgctgacgccttggttccgaaaaaagtcgaatggaagcacctcgacgatgccggcaaggaagttaccgacaagttcaccgtacacgttcgacgccatgctttcggcgtgatggaggcaatgtttgctggtggtgaggccgagcgattcaagaacgctcgctacctgtccgccagcatcatgcttggcaaggacggcaccgaagagctgccgttcgatgacgcggtgaacctcgattcgagcctgggcattgttctgctgaatgcggtcaacgaggtgaacaacccagccgcaaagagctga	MDLAQLKKKGGVVADALVPKKVEWKHLDDAGKEVTDKFTVHVRRHAFGVMEAMFAGGEAERFKNARYLSASIMLGKDGTEELPFDDAVNLDSSLGIVLLNAVNEVNNPAAKS
224_Phage	224_Phage_28083_28352	28083	28352	+	tail protein		ttgtggcatgagctggtgctgaatgggatcggcggcaattcgattgccgaagccaaggccacactttcctacgcggaagtgctggcctgggttgcctaccgggataagcatggctcgctcaattttgtccgtcgtcaggagctggccgcggcgctgatcgccctacaggtcaatcgctcaggcggtggcaaggcggagctctacgacttcatgccgcatcacgtcaatcctggggacgcattgaagcaagcaatggctgagtgggcgtaa	MWHELVLNGIGGNSIAEAKATLSYAEVLAWVAYRDKHGSLNFVRRQELAAALIALQVNRSGGGKAELYDFMPHHVNPGDALKQAMAEWA
224_Phage	224_Phage_28564_29259	28564	29259	+	hypothetical protein		gtgtttaatggtcaatttgcggtctacgactccccgaaagttcttattgataagcttagttcacttggcggcggacaagggaagtatgaaacagattctgaattcgcaagtagaatggccggcctgggtctttctgccgtaatgtctgaaatccaagactatcaagttgattttgataagagcagcggagcgctgactttcaagcaaagcatggaagacgcacaattatcaggcttcagaagtggatcgtcatctttttcagattataagaatagctattactcgattatgttgcccggggttgagtataaaagaggtgagttcgttgggcagaatgcatacggggcagaagcgattatagataaggtcgagatcgacaggttatatctcgtggggccg…	MFNGQFAVYDSPKVLIDKLSSLGGGQGKYETDSEFASRMAGLGLSAVMSEIQDYQVDFDKSSGALTFKQSMEDAQLSGFRSGSSSFSDYKNSYYSIMLPGVEYKRGEFVGQNAYGAEAIIDKVEIDRLYLVGPAVPKQKIGVVFVDLIAKLNMTATEFNSQRSELRLAVIFEPIPSYLQKDTIYGTATIANKRQSTVNNYFLSSKIAAVSVVNVKTNQVVSEGARVRFKTN
224_Phage	224_Phage_29303_32698	29303	32698	+	Tail tape-measure protein		atggcgagccgttctctgggcacattgacgcttgatctaatcgctagaattggcggcttccagcaaggcatggatcaggccgcaagatctacacagcgcagcatggcgcaagtagagcgatacgccgcaaatacctcgcacgcggtgatgtcgtctttcaaggcgatagcgggagccgctgcggcataccttggtgtgcagcaggttgttcagtattcccagtcctgggtgggcgtgcagaaccggatcaaacaggtttccgaaacgtttgatcagttcgcccagcagtcgcaatcggtattcgctgttgcgcagaatgcccgctcatctctggacgccaccgccgagctctatcagcgtattgccgcaaactctggtcagctcggcgcgactcaggaa…	MASRSLGTLTLDLIARIGGFQQGMDQAARSTQRSMAQVERYAANTSHAVMSSFKAIAGAAAAYLGVQQVVQYSQSWVGVQNRIKQVSETFDQFAQQSQSVFAVAQNARSSLDATAELYQRIAANSGQLGATQEKVAQVTQNISKAMSASGVSAQAAQGALVQLGQAFASGVLRGEELNSVLEQAPGLAQAIADGMGVARESLRSMGEAGKLTSKEVFGAILAQTQAIDDAFARSQATISGAFQTIENSATKFIGSLDEALGLTKTFTDAVLAVSKAWDGAGVQAFAQVLTAGLYVAIGKVGLGFANMLGAWRASRVAAQEQAEASMIAANGSLRRAEAAHAEALAVQNSARQAVQSASAQVAAERQIAAAEVSRVQAVMGAIAAEKQLETQRLQAQISD…
224_Phage	224_Phage_32698_33045	32698	33045	+	Tail tip protein M		atggcagagacatacggcttttgcacccgggtcggtgcctcgggcgatatcaagcagcgcacatgggaaaacgatttcggagacgggtacatccagtccggcggcaccgggatcaacggcaagtcgcaagagtggtcacatcaattggttgggagccttgaggaaggtcaggaactgcatcgggttcgtgactttctcgatcgccatgaagggtataggtcatttctctggacgccgcctggcggcaccctgggccggtacaaggtcaatggctacaagctcgacccccagggcgccggcctattcaggatcagtttcacgatgaagcaggttttcaccccttactga	MAETYGFCTRVGASGDIKQRTWENDFGDGYIQSGGTGINGKSQEWSHQLVGSLEEGQELHRVRDFLDRHEGYRSFLWTPPGGTLGRYKVNGYKLDPQGAGLFRISFTMKQVFTPY
224_Phage	224_Phage_33080_33781	33080	33781	+	Tail tip protein L		atgactttcgaaaccgatattcagaagctggaaccgggaaaccagatccggctgtatgaagtggacgctacacgcctgggcggtaacctgatgcgctttcatggccacgcccaggagggcgacatcgtctggcagggtcagctatatgcaccgatccagatcgaggccaagggcttcgacattcgtggtgacgggcggccagctacccccacgctggagcttgccaacgagatatccggcgtgcgcggcgccgtctccgcgctctgtctggctctcaaggacctagccggcgccagggtgaaggttatcgagaccttccggcacttcttggatgctgcaaactttccagagggcaaccctaacgccgccaatcaggctcgggaaaacctttggttcatt…	MTFETDIQKLEPGNQIRLYEVDATRLGGNLMRFHGHAQEGDIVWQGQLYAPIQIEAKGFDIRGDGRPATPTLELANEISGVRGAVSALCLALKDLAGARVKVIETFRHFLDAANFPEGNPNAANQARENLWFIEQKTEEDRERVTFQLSSPLDLGGVQLPSQQITKLCRWATRNGYRGEACAYSGAAMFTKQNEPTDNPALDRCAGRWNSCKLRGNTRRFGGSMGASLIASSR
224_Phage	224_Phage_33785_34567	33785	34567	+	Tail tip protein K		atgcgcatcaaccaacagttgcaggccgctatccgcgagcatgccgagcgcgagcacccggcggaagcgtgtggcgtgctgatcaagacggccgccggccgtgagtacgtgccttgccgcaatctggccaagacgccccgtgaccagttcacgctgcaccacgaggacttggctgacgccgaggagcgcgggacgctgctggcgatcatccatagccatcccgacgcgagcccgcgcccgagcatggccgacagggtgagctgcgaactgcacgaggtgccatggggcatcgtggcatggcctggcggtgatatggagtggttccagcctgccggctaccgggcgccgttgctggggcgtgagttctcccatggcttgctcgactgctggggagcctgc…	MRINQQLQAAIREHAEREHPAEACGVLIKTAAGREYVPCRNLAKTPRDQFTLHHEDLADAEERGTLLAIIHSHPDASPRPSMADRVSCELHEVPWGIVAWPGGDMEWFQPAGYRAPLLGREFSHGLLDCWGACRDWYAREAGLQLPNFERKDLWWEDADGPSLYEDNFKGAGFYQVSEPRRGDMLVFMVPSLGRPCFHPNHAAIYLGDEPALVSEDAPTLGGSGPFIYHHMAGRASTRDIYGWSMANRCRLILRHKEYKP
224_Phage	224_Phage_34564_35148	34564	35148	+	Phage tail tip, assembly protein I		atgatgcgcaccgtgaagctctacggggttttgcgccgtcacttcgggcgtgagtacgtgctggatgtccacagcgccagggacgcagtacaggccctgtgcaacatgattccgggctttgagaagttcctggccactgccgaggatcgcggcctggcgttcacggtgttctctggccgccgcaatctcgcagccgaagagttggatctgcagggcggtgatagtagcgagatccgcattgcaccaattatccagggcagcaaacaggctggcctgtttcagacgattattggggcggtgctgatcgtcgccggcctggttaccggtggcacttcttcggctcttggtgtcgcaatgatggccggcggtgccgcaatggcgctcggtggcgtggtgcag…	MMRTVKLYGVLRRHFGREYVLDVHSARDAVQALCNMIPGFEKFLATAEDRGLAFTVFSGRRNLAAEELDLQGGDSSEIRIAPIIQGSKQAGLFQTIIGAVLIVAGLVTGGTSSALGVAMMAGGAAMALGGVVQMLSPTAKTGSLDRNEDGNNPSYGFGSAVTTIAQGNPYPVLYGEREIGGAIESGGVYPQDRL
224_Phage	224_Phage_35201_38935	35201	38935	+	Tail tip protein J		atggtcgcgaaagtgaagcgcagcacgccggccactcgggcgcaacggcgccaggtcgtcgggcataagggtggcggcaagaagcagaagcagccgagcatcgcctcgaacagcgtgccttcaatctcgaccgcgcgcctggtctacctctggagctgggggcctatcgtcggccccgtgagcggattgcgctcggtgaagctcgatgggacgccgatcattgccgaggacggcacgattaactacccaggtgtgaagtggcagttccggtcgggagagctgcaccaggatcgccttgagggggttaccgagtcgagcaacgagatcagggtcggcctggaactgcgtagcaccgtaccgtgggtttactcaatcaataacgccgttatcgacgccgtg…	MVAKVKRSTPATRAQRRQVVGHKGGGKKQKQPSIASNSVPSISTARLVYLWSWGPIVGPVSGLRSVKLDGTPIIAEDGTINYPGVKWQFRSGELHQDRLEGVTESSNEIRVGLELRSTVPWVYSINNAVIDAVRVRFSWPVLQAQDSGGNINGVHIAYAIDVATDGGPYQQVLASSVDRKNVTKYERSHRIELPAGSRWTIRARRLTPEANSSLVQDAMVVEAIAEVVNSDQEYPLTAVGCIEYDAQQFGGDFPKIAALMRGRIVRVPMNYDPETRTYATSGAGTTNGVWDGSFKEAYTNNPAWVFYDLALHPYYGLGDRIDASMVNRWSLYRIAQWCDQLVPDGKGQGGMEPRFTCNLYLQKQAEAWAVLQDLAAIFHGLAYWDGSQITVNADIPQDP…
224_Phage	224_Phage_38932_39222	38932	39222	+	hypothetical protein		atgacggtcgggctgataacgcgtgatgcaagcggcaacatcacaaccaacatgactagaaagctgagccagggggctggctcggtcatcaccaaccgcagcaatgggtcgatccccatttcgctgccggccggaagatcgtacttctacgttgttcagccgctggaagactctcagcgcacagcgggcaagaagcctggcgtcacgattacgcagaacaggctcgaatgggggtacgtgataccgggcggctttgcgatgaactgcgaaattttctatgggtactactga	MTVGLITRDASGNITTNMTRKLSQGAGSVITNRSNGSIPISLPAGRSYFYVVQPLEDSQRTAGKKPGVTITQNRLEWGYVIPGGFAMNCEIFYGYY
224_Phage	224_Phage_39222_40046	39222	40046	+	R1 and R2 Pyocin Receptor-Binding Fiber		atgaacaccgcactcatagtccgcgacgagagcggcaatgttctctatgacacctcgaagtcgatctacggcctgataaagagcgggcccgtcacatatcacggtagatggcaaaggcttcaatcaggcggagggtggagcgtcttctacgacaacatctacaagttcgaagttgaaggcgcgatcagcccgcttgtattcgtcaccggcgcgagcaacaagccgtttcagtcaaaggagggcaacaagacggtgttctactttgccggccaggtcgccggcatcaaggtttactgctttgacatcatgcggccaatttttaccggtccggcgctcaagacgcgaaaggaagacggagggttcacgttcaacagcctgcagcgaccgctgaacgtcatt…	MNTALIVRDESGNVLYDTSKSIYGLIKSGPVTYHGRWQRLQSGGGWSVFYDNIYKFEVEGAISPLVFVTGASNKPFQSKEGNKTVFYFAGQVAGIKVYCFDIMRPIFTGPALKTRKEDGGFTFNSLQRPLNVIGTSTPPGPVTFPSGMQTPFSGGSVAVLIAQPTGSTLGGVLWAYYTVNLNPSRTYAAHIPWDRGCGFVSQLGSDTVFRGAVHEGCYGQQGSIVHCMWNSPETTYDGVHSTTPQGFMSLLSNRMPSCSYIDTAEYPYPFNPQL
224_Phage	224_Phage_40440_41306	40440	41306	+	knob domain of R1 and R2 pyocins		atgggcaaactccaaggccaggttaaccagcgggtgaaaacaggcgacttcggccttggcgggcagctagcaccggacgtgtcggccaacgctgcgatcgacacccgattctatcgggcctacaacgacgccgacagcgcaaacctcggactgacagccgggattcacctccagcgcgaccttgatcgcaacgccgagatctctctgaactggctcgatgagtctatgcagtttcggatcagtaacagcatgggggctcgcggtaagtggcagaagctggtcagggttggagacttcgggatcggttctacttcggttccaacactcactgacctcaacgtttttagcggatcaggtacgtacagattcggttcggccgccgtaaacacgccggccgcc…	MGKLQGQVNQRVKTGDFGLGGQLAPDVSANAAIDTRFYRAYNDADSANLGLTAGIHLQRDLDRNAEISLNWLDESMQFRISNSMGARGKWQKLVRVGDFGIGSTSVPTLTDLNVFSGSGTYRFGSAAVNTPAAIFGTVQVAMYDQTNWTQLVIGTSSPEVLFTRACVNGAIQPWQRQYTEVITNANGTATKFPDGTMICRTARKESGAASNAIGSGLFSSNGVSFQWPVAFVGDAPTAIPSSESYSVGFSWAALNTAPTLTGAPDVRIVSTATGALAKVTVLALGRWK
224_Phage	224_Phage_41308_41694	41308	41694	+	structural protein		atggtaaagatcaccttctccccggtacatgcgccggactggcagccccttgagtcggtagacgtcaaaggctacatgctgaccatcaatggcgaggtcttcgatttctcgcctctggaaaaaggctacgagctttcgcttgatgccatcggctccgatctgttcgccgacaaagccgtcatgtccactgacggtgtactgtcgatcgcgctcctgatgccatacgacgaagcgacggccaccgacgccattcgctttcctgatcctttgatggtgaccgctgatggccccgtggacattcccaccgatcacccggcgccacctccagaacccccaaccatcgaggacgaccatggacttctcgcagagcaagaagacattcactga	MVKITFSPVHAPDWQPLESVDVKGYMLTINGEVFDFSPLEKGYELSLDAIGSDLFADKAVMSTDGVLSIALLMPYDEATATDAIRFPDPLMVTADGPVDIPTDHPAPPPEPPTIEDDHGLLAEQEDIH
224_Phage	224_Phage_41889_42332	41889	42332	+	P5-like structural protein, beta-N-acetylglucosaminidase		atgaccattcaaaacgcccgcggcgtccgcaaccgcaaccctggaaacatcgactacaacccacgcaatgactggcagggccagattggcaaagagccgaacggccgattcgctgtcttcgacaccgccgagaacggcatccgtgccctgggcaagctgctactcaactaccgcggcaaggacggcatgcccggcgtcggcgggcccggcatcgatacgcctcgtgagttcatcactcgctgggcgcccgggaatgagaacgacaccgaggcgtacatcgccgcaatcgccaagcgcctgggtgtgaaggcgaacgacgcgatcgacatcaagaacccggcgaccctacgtgcagtgatgctcgggatcatcgtgcacgaaaacggcggcaacccttac…	MTIQNARGVRNRNPGNIDYNPRNDWQGQIGKEPNGRFAVFDTAENGIRALGKLLLNYRGKDGMPGVGGPGIDTPREFITRWAPGNENDTEAYIAAIAKRLGVKANDAIDIKNPATLRAVMLGIIVHENGGNPYSSEVFEEGLRRALK
224_Phage	224_Phage_42329_42703	42329	42703	+	hypothetical protein		gtgagcgccggtgcctggcgggcggttggcatcctgctggccgtcgtcctggtgttggtcgccggcgccgccctgggggcctggctggcttccaggcattaccggccgctgctcgacaccgcccaggaggctctggccacggcaaaggctggtcgcaacaacctggaagccctggcgggggagcaaggtcgaaagctgggcgacctggtgctggccggccaagagcgagagcaccgagctgctcaggcccaggctgatgccaaggagctgacccagcacgattactcggcggggaaccgattgctgcaggagcgtactggcggtgacccggcgcctgcggcggaatcgatcattgatcaggagctggggttgtga	MSAGAWRAVGILLAVVLVLVAGAALGAWLASRHYRPLLDTAQEALATAKAGRNNLEALAGEQGRKLGDLVLAGQEREHRAAQAQADAKELTQHDYSAGNRLLQERTGGDPAPAAESIIDQELGL
224_Phage	224_Phage_42700_42987	42700	42987	+	Phage protein		gtgaacgacaaaacgcgcagcaaaatattccagaagctattcctggccggtcttctgttgctcctggtcggatgcgcagcccgggaacctgaagtgcgcaccgtgcgtgtggaggtgccggtgcaagtaccctgcagggcgccggttgtgcccgtgccagcctgggccacagacaacctcaagaagaccgatagcctggagctgaaggtgcgggcgcttctggcagagcgtcggcagcggatcggatatgagcgagtgttgattgccgcagtggaggcttgccagtga	MNDKTRSKIFQKLFLAGLLLLLVGCAAREPEVRTVRVEVPVQVPCRAPVVPVPAWATDNLKKTDSLELKVRALLAERRQRIGYERVLIAAVEACQ
224_Phage	224_Phage_43182_42988	43182	42988	-	defense against restriction protein A		atctacaagcttgtgaacatgcaggccaagacagagaaagaccgcgacgaagccctggcccggctgcgtgaaaaggccggagaagctgcattgttgcgaaagcaggtcagcgacctggaactgagtgttcggagcaaggatcgggcgaacgaggatctgcgccgacagattcctgttggcgcccgggccagataa	IYKLVNMQAKTEKDRDEALARLREKAGEAALLRKQVSDLELSVRSKDRANEDLRRQIPVGARAR
